# Supplementary material for: Cryo-EM structure of human SAGA transcriptional coactivator complex
Source: Cell Discov. 2022 Nov 22;8:125. doi: 10.1038/s41421-022-00489-w (PMC9681738; doi:10.1038/s41421-022-00489-w)
Supplement: Supplementary file 2 — Supplementary Table S3 [file 41421_2022_489_MOESM2_ESM.xlsx]

## Sheet: Proteins
Table S3. Mass sepectrometry dataset of human STAGA complex
Accession	Gene Name	Coverage [%]	# Peptides	# PSMs	# Unique Peptides
Q9Y4A5	TRRAP	77	269	672	269
Q15393	SF3B3	71	75	315	75
P0DMV9	HSPA1B	82	47	158	27
Q9Y6J9	TAF6L	75	44	152	44
O75529	TAF5L	79	39	129	39
Q92831	KAT2B	61	52	92	46
Q8NEM7	SUPT20H	59	37	86	37
Q9HBM6	TAF9B	89	22	84	13
Q96BN2	TADA1	60	21	82	21
O75528	TADA3	74	34	80	34
Q92830	KAT2A	51	45	76	39
Q9NXZ1	SAGE1	63	31	67	31
Q5T6C5	ATXN7L2	60	38	64	38
P07437	TUBB	79	26	61	4
O94864	SUPT7L	77	21	61	21
P68371	TUBB4B	79	26	60	1
P11142	HSPA8	64	34	59	21
Q16594	TAF9	78	19	59	10
Q9BVA1	TUBB2B	76	27	58	2
P34931	HSPA1L	34	17	56	1
Q13885	TUBB2A	66	25	55	1
P68363	TUBA1B	67	27	54	4
P04350	TUBB4A	77	24	54	2
Q9BQE3	TUBA1C	68	27	51	4
Q86TJ2	TADA2B	66	27	50	27
O15265	ATXN7	41	25	49	25
P04264	KRT1	60	30	42	28
Q96ES7	SGF29	63	20	39	20
O75486	SUPT3H	48	12	39	12
P17066	HSPA6	29	15	38	4
P38646	HSPA9	49	25	37	25
O14654	IRS4	23	26	35	26
P27708	CAD	19	33	35	33
P08238	HSP90AB1	35	23	32	14
P11021	HSPA5	41	22	31	20
P07900	HSP90AA1	37	24	30	15
P35527	KRT9	65	22	29	21
Q9BUF5	TUBB6	52	17	29	7
O60684	KPNA6	33	16	28	6
P60709	ACTB	59	15	26	8
Q12962	TAF10	38	7	25	7
Q9ULK2	ATXN7L1	24	16	24	16
P40939	HADHA	33	19	24	19
P52294	KPNA1	28	15	24	7
P54652	HSPA2	27	14	24	2
Q9UPT9	USP22	33	15	23	15
Q9Y230	RUVBL2	44	18	22	18
P13645	KRT10	30	18	22	15
P68104	EEF1A1	48	15	21	15
Q9Y265	RUVBL1	49	18	21	18
Q9BWJ5	SF3B5	91	7	21	7
Q16514	TAF12	40	8	19	8
O15131	KPNA5	17	9	18	1
Q9UNE7	STUB1	46	15	18	15
Q13085	ACACA	9	16	18	16
P13639	EEF2	20	14	16	14
Q99615	DNAJC7	35	14	15	14
O60884	DNAJA2	40	12	15	12
P31689	DNAJA1	45	12	14	12
O43242	PSMD3	27	13	14	13
P68032	ACTC1	25	8	14	1
P55084	HADHB	29	12	13	12
P49368	CCT3	27	11	13	11
Q16531	DDB1	14	12	13	12
P13647	KRT5	18	11	13	5
P17987	TCP1	23	12	13	12
O95816	BAG2	46	8	12	8
P10809	HSPD1	27	11	12	11
P35908	KRT2	24	12	12	8
P31943	HNRNPH1	29	10	12	8
Q7Z7L1	SLFN11	13	10	12	10
P25705	ATP5F1A	25	11	11	11
Q9Y2S7	POLDIP2	25	8	10	8
P04406	GAPDH	37	8	10	8
P07195	LDHB	31	9	10	8
P25685	DNAJB1	27	8	10	7
P02538	KRT6A	14	8	10	1
P53618	COPB1	13	9	10	9
P62701	RPS4X	28	8	10	8
P40227	CCT6A	18	8	10	8
Q99614	TTC1	47	8	9	8
Q8TC07	TBC1D15	14	9	9	9
Q9NPA8	ENY2	39	5	9	5
P62258	YWHAE	25	7	9	6
Q92598	HSPH1	12	9	9	6
P02533	KRT14	19	8	9	5
Q96C36	PYCR2	28	7	8	6
P46379	BAG6	11	8	8	8
P50990	CCT8	17	8	8	8
P05023	ATP1A1	9	8	8	8
P49327	FASN	4	8	8	8
P34932	HSPA4	11	7	8	4
Q9UNF1	MAGED2	20	8	8	7
P15531	NME1	37	5	8	1
Q16576	RBBP7	15	6	8	6
P22392	NME2	37	5	8	1
O60664	PLIN3	21	6	7	6
P52597	HNRNPF	20	6	7	4
P50991	CCT4	11	5	7	4
Q14CW9	ATXN7L3	15	3	6	3
Q9UK99	FBXO3	13	5	6	5
P00338	LDHA	17	5	6	4
Q13263	TRIM28	10	6	6	6
Q15365	PCBP1	18	5	6	4
Q92616	GCN1	3	6	6	6
P22087	FBL	27	6	6	6
P52272	HNRNPM	10	6	6	6
P30876	POLR2B	7	6	6	6
Q99832	CCT7	11	6	6	6
Q86YZ3	HRNR	5	5	5	5
Q9UDY4	DNAJB4	15	4	5	3
P60842	EIF4A1	12	4	5	4
Q9Y4R8	TELO2	7	5	5	5
Q9Y678	COPG1	6	4	5	4
Q04837	SSBP1	34	5	5	5
P08134	RHOC	18	4	5	4
Q07021	C1QBP	17	3	5	3
P35606	COPB2	7	5	5	5
P06748	NPM1	17	3	4	3
P32322	PYCR1	13	3	4	2
Q9Y5L4	TIMM13	53	4	4	4
P62829	RPL23	39	4	4	4
Q15907	RAB11B	22	4	4	4
P83731	RPL24	24	4	4	4
Q58FF6	HSP90AB4P	8	3	4	1
Q15366	PCBP2	15	4	4	3
P62820	RAB1A	22	4	4	4
P60660	MYL6	27	4	4	4
P15880	RPS2	15	4	4	4
P06733	ENO1	12	4	4	4
O60814	HIST1H2BK	29	4	4	4
P20226	TBP	13	4	4	4
Q06830	PRDX1	20	4	4	4
P06493	CDK1	13	3	4	3
P61224	RAP1B	26	4	4	4
P62851	RPS25	22	4	4	4
P62269	RPS18	25	4	4	4
P61981	YWHAG	15	4	4	3
Q15008	PSMD6	12	3	4	3
Q9BV68	RNF126	14	3	4	3
P28799	GRN	9	2	4	2
Q15370	ELOB	38	3	4	3
P40197	GP5	12	3	3	3
Q14257	RCN2	13	3	3	3
P00387	CYB5R3	9	3	3	3
P62805	HIST4H4	33	3	3	3
Q14974	KPNB1	6	3	3	3
P62979	RPS27A	16	2	3	2
P48444	ARCN1	6	3	3	3
Q96BW9	TAMM41	9	3	3	3
Q9NRZ9	HELLS	4	3	3	3
P24752	ACAT1	7	3	3	3
P63208	SKP1	17	3	3	3
O95757	HSPA4L	4	3	3	1
P01106	MYC	8	3	3	3
Q96IU4	ABHD14B	16	3	3	3
P21796	VDAC1	13	3	3	3
Q9P032	NDUFAF4	17	3	3	3
P05141	SLC25A5	9	3	3	3
Q9UBS4	DNAJB11	4	1	3	1
Q14204	DYNC1H1	1	3	3	3
P46782	RPS5	16	3	3	3
Q53H96	PYCR3	9	2	3	2
P48643	CCT5	4	2	3	1
P55209	NAP1L1	7	2	2	2
P07359	GP1BA	6	2	2	2
Q15773	MLF2	11	2	2	2
Q8WWC4	MAIP1	8	2	2	2
P09543	CNP	5	2	2	2
P60953	CDC42	11	2	2	2
Q99417	MYCBP	25	2	2	2
Q99470	SDF2	14	2	2	2
P62249	RPS16	12	2	2	2
Q9ULV4	CORO1C	5	2	2	2
Q9Y5K3	PCYT1B	9	2	2	2
P50213	IDH3A	6	2	2	2
Q969Z0	TBRG4	5	2	2	2
P04792	HSPB1	10	2	2	2
Q9H7Z7	PTGES2	12	2	2	2
Q86Y56	DNAAF5	3	2	2	2
Q9NR31	SAR1A	12	2	2	2
P62873	GNB1	9	2	2	2
O43347	MSI1	6	2	2	1
P06576	ATP5F1B	5	2	2	2
P04049	RAF1	4	2	2	2
Q7L5D6	GET4	7	2	2	2
P51149	RAB7A	12	2	2	2
P61247	RPS3A	10	2	2	2
Q5VWZ2	LYPLAL1	10	2	2	2
Q96RQ3	MCCC1	4	2	2	2
P56192	MARS	2	2	2	2
P63244	RACK1	5	2	2	2
Q3KQU3	MAP7D1	3	2	2	2
Q9UBF2	COPG2	2	2	2	2
O75971	SNAPC5	24	2	2	2
P04075	ALDOA	7	2	2	2
Q96EY1	DNAJA3	6	2	2	2
P52292	KPNA2	9	2	2	2
P31948	STIP1	3	2	2	2
Q15369	ELOC	21	2	2	2
P08708	RPS17	7	1	2	1
Q9Y3F4	STRAP	6	2	2	2
P62081	RPS7	15	2	2	2
Q99519	NEU1	5	2	2	2
Q96DH6	MSI2	6	2	2	1
P55060	CSE1L	2	2	2	2
P51148	RAB5C	10	2	2	2
Q9Y5V3	MAGED1	3	2	2	1
Q00587	CDC42EP1	10	2	2	2
O00743	PPP6C	7	2	2	2
P19367	HK1	2	2	2	2
Q9BXW9	FANCD2	2	2	2	2
P78371	CCT2	6	2	2	2
P48556	PSMD8	5	2	2	2
Q5GLZ8	HERC4	1	1	2	1
P62266	RPS23	19	1	1	1
Q16890	TPD52L1	7	1	1	1
P14770	GP9	8	1	1	1
P50454	SERPINH1	4	1	1	1
Q9HCN8	SDF2L1	9	1	1	1
P28066	PSMA5	8	1	1	1
P63173	RPL38	19	1	1	1
Q00059	TFAM	4	1	1	1
O75190	DNAJB6	4	1	1	1
P42677	RPS27	15	1	1	1
O60220	TIMM8A	11	1	1	1
P63167	DYNLL1	12	1	1	1
P49721	PSMB2	5	1	1	1
Q04637	EIF4G1	1	1	1	1
P62937	PPIA	8	1	1	1
P13224	GP1BB	5	1	1	1
P55854	SUMO3	12	1	1	1
P17980	PSMC3	2	1	1	1
P41091	EIF2S3	2	1	1	1
P07477	PRSS1	8	1	1	1
Q9NZL4	HSPBP1	4	1	1	1
O75390	CS	2	1	1	1
O00165	HAX1	4	1	1	1
P05386	RPLP1	14	1	1	1
A0A087WW87	IGKV2-40	11	1	1	1
E9PAV3	NACA	1	1	1	1
P25788	PSMA3	5	1	1	1
P23396	RPS3	4	1	1	1
P25789	PSMA4	3	1	1	1
P35268	RPL22	9	1	1	1
Q96BR5	COA7	4	1	1	1
A6NKH3	RPL37AP8	9	1	1	1
Q68D91	MBLAC2	5	1	1	1
P49848	TAF6	2	1	1	1
Q8TAA3	PSMA8	4	1	1	1
P14406	COX7A2	16	1	1	1
P61923	COPZ1	6	1	1	1
P53985	SLC16A1	2	1	1	1
Q9Y5A9	YTHDF2	2	1	1	1
O95229	ZWINT	5	1	1	1
O94826	TOMM70	2	1	1	1
O15371	EIF3D	3	1	1	1
P62917	RPL8	4	1	1	1
P53597	SUCLG1	3	1	1	1
Q07666	KHDRBS1	3	1	1	1
P04899	GNAI2	4	1	1	1
Q14919	DRAP1	5	1	1	1
Q8WVC6	DCAKD	5	1	1	1
P20930	FLG	2	1	1	1
P61978	HNRNPK	3	1	1	1
P78358	CTAG1B	9	1	1	1
Q9BQ70	TCF25	1	1	1	1
Q1KMD3	HNRNPUL2	1	1	1	1
P62826	RAN	5	1	1	1
P16989	YBX3	2	1	1	1
P15173	MYOG	7	1	1	1
P28072	PSMB6	4	1	1	1
Q7Z478	DHX29	1	1	1	1
O00567	NOP56	1	1	1	1
P53621	COPA	1	1	1	1
Q96T23	RSF1	1	1	1	1
P15927	RPA2	3	1	1	1
Q9BW92	TARS2	1	1	1	1
Q92841	DDX17	1	1	1	1
O14757	CHEK1	2	1	1	1
P42765	ACAA2	2	1	1	1
Q5TAP6	UTP14C	1	1	1	1
O75503	CLN5	6	1	1	1
P26641	EEF1G	3	1	1	1
Q9NZM1	MYOF	1	1	1	1
Q14152	EIF3A	1	1	1	1
P40855	PEX19	3	1	1	1
P35613	BSG	3	1	1	1
Q9C0D3	ZYG11B	2	1	1	1
P68431	HIST1H3J	5	1	1	1
Q9Y5J9	TIMM8B	8	1	1	1
P14618	PKM	2	1	1	1
Q8WUA4	GTF3C2	1	1	1	1
P62875	POLR2L	13	1	1	1
P33121	ACSL1	1	1	1	1
P22695	UQCRC2	2	1	1	1
A5D8W1	CFAP69	1	1	1	1
Q8NEN0	ARMC2	1	1	1	1
O00425	IGF2BP3	2	1	1	1
P51812	RPS6KA3	1	1	1	1
Q14331	FRG1	5	1	1	1
P08195	SLC3A2	2	1	1	1
Q15388	TOMM20	5	1	1	1
P13073	COX4I1	7	1	1	1
Q13546	RIPK1	1	1	1	1
Q5VZ89	DENND4C	2	1	1	1
P11441	UBL4A	4	1	1	1
A2VEC9	SSPO	1	1	1	1
Q8TC21	ZNF596	4	1	1	1
A5YKK6	CNOT1	1	1	1	1
Q9BQA1	WDR77	2	1	1	1
P56385	ATP5ME	10	1	1	1
P05388	RPLP0	3	1	1	1
Q93008	USP9X	0	1	1	1
P07602	PSAP	2	1	1	1
Q00325	SLC25A3	3	1	1	1
Q9NNW5	WDR6	1	1	1	1
O75534	CSDE1	2	1	1	1
P61160	ACTR2	4	1	1	1
P04908	HIST1H2AE	15	1	1	1
Q9UQ05	KCNH4	1	1	1	1
P53680	AP2S1	6	1	1	1
P36542	ATP5F1C	3	1	1	1
P78527	PRKDC	0	1	1	1
P17948	FLT1	1	1	1	1
P23526	AHCY	2	1	1	1
P49754	VPS41	1	1	1	1
