# Supplementary material for: Cryo-EM structure of human SAGA transcriptional coactivator complex
Source: Cell Discov. 2022 Nov 22;8:125. doi: 10.1038/s41421-022-00489-w (PMC9681738; doi:10.1038/s41421-022-00489-w)
Supplement: Supplementary file 3 — Supplementary Table S4 [file 41421_2022_489_MOESM3_ESM.xlsx]

## Sheet: Summary
Table S4. Cross-linking mass sepectrometry dataset of human STAGA complex
	Protein1	LinkPos1	Protein2	LinkPos2	#Spec-Total	Best E-value	Protein_Type
Inter-subunit interaction	sp|Q9Y4A5|TRRAP_HUMAN	3834	sp|Q9Y6J9|TAF6L_HUMAN	484	5	1.86e-16	Inter
	sp|Q9NPA8|ENY2_HUMAN	55	sp|Q9UPT9|UBP22_HUMAN	159	2	0.00194	Inter
	sp|Q9BWJ5|SF3B5_HUMAN	17	sp|Q9Y4A5|TRRAP_HUMAN	3639	1	0.00456	Inter
	sp|Q9BWJ5|SF3B5_HUMAN	17	sp|Q9Y4A5|TRRAP_HUMAN	2638	1	1.02e-08	Inter
	sp|Q96BN2|TADA1_HUMAN	40	sp|Q9UPT9|UBP22_HUMAN	417	1	1	Inter
	sp|Q96BN2|TADA1_HUMAN	320	sp|Q9Y6J9|TAF6L_HUMAN	484	2	5.63e-05	Inter
	sp|Q96BN2|TADA1_HUMAN	320	sp|Q9Y6J9|TAF6L_HUMAN	472	1	1	Inter
	sp|Q96BN2|TADA1_HUMAN	320	sp|Q9BWJ5|SF3B5_HUMAN	17	2	1	Inter
	sp|Q96BN2|TADA1_HUMAN	329	sp|Q9Y6J9|TAF6L_HUMAN	549	2	3.08e-08	Inter
	sp|Q96BN2|TADA1_HUMAN	329	sp|Q9Y4A5|TRRAP_HUMAN	2724	1	0.000221	Inter
	sp|Q92830|KAT2A_HUMAN	776	sp|Q9Y4A5|TRRAP_HUMAN	2582	1	1	Inter
	sp|Q8NEM7|SP20H_HUMAN	274	sp|Q9Y4A5|TRRAP_HUMAN	3078	1	6.31e-06	Inter
	sp|Q8NEM7|SP20H_HUMAN	285	sp|Q9Y4A5|TRRAP_HUMAN	3078	2	2.91e-14	Inter
	sp|Q8NEM7|SP20H_HUMAN	294	sp|Q9Y4A5|TRRAP_HUMAN	3834	3	0.00391	Inter
	sp|Q8NEM7|SP20H_HUMAN	418	sp|Q9Y4A5|TRRAP_HUMAN	2968	2	1.37e-09	Inter
	sp|Q8NEM7|SP20H_HUMAN	418	sp|Q9Y4A5|TRRAP_HUMAN	2972	2	5.22e-05	Inter
	sp|Q86TJ2|TAD2B_HUMAN	7	sp|Q92830|KAT2A_HUMAN	682	2	9.3e-08	Inter
	sp|Q16594|TAF9_HUMAN	10	sp|Q9Y6J9|TAF6L_HUMAN	62	2	0.000197	Inter
	sp|Q16594|TAF9_HUMAN	108	sp|Q9BWJ5|SF3B5_HUMAN	17	1	1	Inter
	sp|Q16594|TAF9_HUMAN	108	sp|Q96BN2|TADA1_HUMAN	320	1	0.00821	Inter
	sp|Q16594|TAF9_HUMAN	135	sp|Q9Y4A5|TRRAP_HUMAN	2638	4	1.22e-09	Inter
	sp|Q16514|TAF12_HUMAN	60	sp|Q96BN2|TADA1_HUMAN	101	2	1.19e-09	Inter
	sp|Q16514|TAF12_HUMAN	60	sp|Q96BN2|TADA1_HUMAN	40	3	0.0018	Inter
	sp|Q16514|TAF12_HUMAN	62	sp|Q9Y6J9|TAF6L_HUMAN	549	1	1.24e-05	Inter
	sp|Q16514|TAF12_HUMAN	62	sp|Q96BN2|TADA1_HUMAN	101	3	1.39e-09	Inter
	sp|Q16514|TAF12_HUMAN	62	sp|Q96BN2|TADA1_HUMAN	108	4	2.41e-08	Inter
	sp|Q16514|TAF12_HUMAN	62	sp|Q96BN2|TADA1_HUMAN	35	1	0.000193	Inter
	sp|Q16514|TAF12_HUMAN	107	sp|Q96BN2|TADA1_HUMAN	24	1	5.92e-14	Inter
	sp|Q16514|TAF12_HUMAN	107	sp|Q16594|TAF9_HUMAN	62	2	7.85e-07	Inter
	sp|Q16514|TAF12_HUMAN	114	sp|Q16594|TAF9_HUMAN	62	4	0.00156	Inter
	sp|Q16514|TAF12_HUMAN	141	sp|Q92830|KAT2A_HUMAN	682	1	0.0284	Inter
	sp|Q15393|SF3B3_HUMAN	137	sp|Q9BWJ5|SF3B5_HUMAN	17	1	0.29	Inter
	sp|Q15393|SF3B3_HUMAN	296	sp|Q9Y6J9|TAF6L_HUMAN	549	1	0.000851	Inter
	sp|Q15393|SF3B3_HUMAN	911	sp|Q9Y6J9|TAF6L_HUMAN	472	5	1	Inter
	sp|Q15393|SF3B3_HUMAN	942	sp|Q9Y6J9|TAF6L_HUMAN	484	3	2.29e-15	Inter
	sp|Q15393|SF3B3_HUMAN	942	sp|Q9Y6J9|TAF6L_HUMAN	472	1	0.237	Inter
	sp|Q15393|SF3B3_HUMAN	965	sp|Q9Y6J9|TAF6L_HUMAN	473	4	0.00143	Inter
	sp|Q15393|SF3B3_HUMAN	965	sp|Q9Y6J9|TAF6L_HUMAN	597	2	1.65e-05	Inter
	sp|Q15393|SF3B3_HUMAN	965	sp|Q9Y6J9|TAF6L_HUMAN	472	1	0.000268	Inter
	sp|Q15393|SF3B3_HUMAN	965	sp|Q9BWJ5|SF3B5_HUMAN	17	5	9.04e-05	Inter
	sp|Q15393|SF3B3_HUMAN	984	sp|Q16594|TAF9_HUMAN	108	1	0.000105	Inter
	sp|Q15393|SF3B3_HUMAN	1074	sp|Q9Y6J9|TAF6L_HUMAN	177	1	1	Inter
	sp|Q15393|SF3B3_HUMAN	1074	sp|Q9BWJ5|SF3B5_HUMAN	17	2	0.000772	Inter
	sp|Q15393|SF3B3_HUMAN	1074	sp|Q16594|TAF9_HUMAN	108	4	1	Inter
	sp|Q12962|TAF10_HUMAN	177	sp|Q16514|TAF12_HUMAN	141	2	1.54e-09	Inter
	sp|Q12962|TAF10_HUMAN	177	sp|Q16514|TAF12_HUMAN	149	1	1.11e-06	Inter
	sp|Q12962|TAF10_HUMAN	192	sp|Q9Y4A5|TRRAP_HUMAN	1694	2	1	Inter
	sp|O94864|ST65G_HUMAN	48	sp|Q9Y4A5|TRRAP_HUMAN	1483	1	1	Inter
	sp|O94864|ST65G_HUMAN	48	sp|Q86TJ2|TAD2B_HUMAN	237	1	1	Inter
	sp|O94864|ST65G_HUMAN	142	sp|Q9Y6J9|TAF6L_HUMAN	120	1	0.189	Inter
	sp|O94864|ST65G_HUMAN	271	sp|Q9Y4A5|TRRAP_HUMAN	2344	2	5.37e-06	Inter
	sp|O94864|ST65G_HUMAN	274	sp|Q9Y4A5|TRRAP_HUMAN	2344	2	3.9e-05	Inter
	sp|O75529|TAF5L_HUMAN	18	sp|Q8NEM7|SP20H_HUMAN	94	1	1.92e-10	Inter
	sp|O75529|TAF5L_HUMAN	30	sp|Q8NEM7|SP20H_HUMAN	27	23	4.81e-18	Inter
	sp|O75529|TAF5L_HUMAN	30	sp|Q8NEM7|SP20H_HUMAN	34	1	6.55e-05	Inter
	sp|O75529|TAF5L_HUMAN	162	sp|Q9Y6J9|TAF6L_HUMAN	549	1	3.08e-05	Inter
	sp|O75529|TAF5L_HUMAN	162	sp|Q8NEM7|SP20H_HUMAN	27	2	3.47e-08	Inter
	sp|O75529|TAF5L_HUMAN	162	sp|Q15393|SF3B3_HUMAN	974	1	0.0141	Inter
	sp|O75529|TAF5L_HUMAN	448	sp|Q9Y6J9|TAF6L_HUMAN	597	1	9.2e-09	Inter
	sp|O75529|TAF5L_HUMAN	448	sp|Q9Y6J9|TAF6L_HUMAN	56	2	0.00696	Inter
	sp|O75529|TAF5L_HUMAN	448	sp|Q96BN2|TADA1_HUMAN	108	3	1.49e-07	Inter
	sp|O75529|TAF5L_HUMAN	448	sp|Q96BN2|TADA1_HUMAN	101	1	0.000317	Inter
	sp|O75529|TAF5L_HUMAN	481	sp|Q8NEM7|SP20H_HUMAN	27	2	6.5e-09	Inter
	sp|O75529|TAF5L_HUMAN	481	sp|Q15393|SF3B3_HUMAN	1074	2	1	Inter
	sp|O75529|TAF5L_HUMAN	493	sp|Q96BN2|TADA1_HUMAN	101	5	3.5e-09	Inter
	sp|O75529|TAF5L_HUMAN	493	sp|Q96BN2|TADA1_HUMAN	108	2	6.44e-09	Inter
	sp|O75528|TADA3_HUMAN	85	sp|Q96ES7|SGF29_HUMAN	50	5	2.51e-12	Inter
	sp|O75528|TADA3_HUMAN	147	sp|Q86TJ2|TAD2B_HUMAN	235	2	5.61e-08	Inter
	sp|O75528|TADA3_HUMAN	304	sp|Q86TJ2|TAD2B_HUMAN	390	2	0.0225	Inter
	sp|O75528|TADA3_HUMAN	304	sp|Q86TJ2|TAD2B_HUMAN	378	1	6.32e-05	Inter
	sp|O75486|SUPT3_HUMAN	99	sp|Q86TJ2|TAD2B_HUMAN	383	2	0.00073	Inter
	sp|O15265|ATX7_HUMAN	223	sp|Q8NEM7|SP20H_HUMAN	55	1	8.06e-08	Inter
	sp|O15265|ATX7_HUMAN	228	sp|Q92830|KAT2A_HUMAN	688	1	0.0124	Inter
	sp|O15265|ATX7_HUMAN	396	sp|Q15393|SF3B3_HUMAN	975	1	8.85e-08	Inter
	sp|O15265|ATX7_HUMAN	561	sp|Q8NEM7|SP20H_HUMAN	94	2	1.11e-09	Inter
	sp|O15265|ATX7_HUMAN	562	sp|Q8NEM7|SP20H_HUMAN	94	1	0.00638	Inter
Intra-subunit interaction	sp|Q9Y6J9|TAF6L_HUMAN	56	sp|Q9Y6J9|TAF6L_HUMAN	62	2	0.000363	Intra
	sp|Q9Y6J9|TAF6L_HUMAN	56	sp|Q9Y6J9|TAF6L_HUMAN	597	1	1	Intra
	sp|Q9Y6J9|TAF6L_HUMAN	62	sp|Q9Y6J9|TAF6L_HUMAN	120	3	3.19e-25	Intra
	sp|Q9Y6J9|TAF6L_HUMAN	320	sp|Q9Y6J9|TAF6L_HUMAN	373	1	0.156	Intra
	sp|Q9Y6J9|TAF6L_HUMAN	373	sp|Q9Y6J9|TAF6L_HUMAN	597	1	0.0887	Intra
	sp|Q9Y6J9|TAF6L_HUMAN	472	sp|Q9Y6J9|TAF6L_HUMAN	484	17	2.99e-11	Intra
	sp|Q9Y6J9|TAF6L_HUMAN	472	sp|Q9Y6J9|TAF6L_HUMAN	473	7	2.03e-05	Intra
	sp|Q9Y6J9|TAF6L_HUMAN	472	sp|Q9Y6J9|TAF6L_HUMAN	597	4	3.65e-05	Intra
	sp|Q9Y6J9|TAF6L_HUMAN	473	sp|Q9Y6J9|TAF6L_HUMAN	484	10	1.68e-27	Intra
	sp|Q9Y6J9|TAF6L_HUMAN	473	sp|Q9Y6J9|TAF6L_HUMAN	597	1	0.00332	Intra
	sp|Q9Y6J9|TAF6L_HUMAN	484	sp|Q9Y6J9|TAF6L_HUMAN	597	7	7.42e-12	Intra
	sp|Q9Y6J9|TAF6L_HUMAN	484	sp|Q9Y6J9|TAF6L_HUMAN	549	1	0.00763	Intra
	sp|Q9Y6J9|TAF6L_HUMAN	549	sp|Q9Y6J9|TAF6L_HUMAN	597	10	1.09e-14	Intra
	sp|Q9Y4A5|TRRAP_HUMAN	2	sp|Q9Y4A5|TRRAP_HUMAN	2299	1	1	Intra
	sp|Q9Y4A5|TRRAP_HUMAN	84	sp|Q9Y4A5|TRRAP_HUMAN	91	2	0.0148	Intra
	sp|Q9Y4A5|TRRAP_HUMAN	538	sp|Q9Y4A5|TRRAP_HUMAN	3603	1	1	Intra
	sp|Q9Y4A5|TRRAP_HUMAN	897	sp|Q9Y4A5|TRRAP_HUMAN	2131	1	1	Intra
	sp|Q9Y4A5|TRRAP_HUMAN	907	sp|Q9Y4A5|TRRAP_HUMAN	3704	3	1.4e-08	Intra
	sp|Q9Y4A5|TRRAP_HUMAN	907	sp|Q9Y4A5|TRRAP_HUMAN	3558	4	3.42e-13	Intra
	sp|Q9Y4A5|TRRAP_HUMAN	907	sp|Q9Y4A5|TRRAP_HUMAN	3488	3	6.37e-05	Intra
	sp|Q9Y4A5|TRRAP_HUMAN	1008	sp|Q9Y4A5|TRRAP_HUMAN	2582	1	1	Intra
	sp|Q9Y4A5|TRRAP_HUMAN	1222	sp|Q9Y4A5|TRRAP_HUMAN	1236	3	0.038	Intra
	sp|Q9Y4A5|TRRAP_HUMAN	1294	sp|Q9Y4A5|TRRAP_HUMAN	1462	1	1	Intra
	sp|Q9Y4A5|TRRAP_HUMAN	1294	sp|Q9Y4A5|TRRAP_HUMAN	3457	1	1	Intra
	sp|Q9Y4A5|TRRAP_HUMAN	1333	sp|Q9Y4A5|TRRAP_HUMAN	1385	1	9.44e-06	Intra
	sp|Q9Y4A5|TRRAP_HUMAN	1541	sp|Q9Y4A5|TRRAP_HUMAN	2362	1	1	Intra
	sp|Q9Y4A5|TRRAP_HUMAN	1682	sp|Q9Y4A5|TRRAP_HUMAN	1691	1	1	Intra
	sp|Q9Y4A5|TRRAP_HUMAN	1705	sp|Q9Y4A5|TRRAP_HUMAN	3050	1	1	Intra
	sp|Q9Y4A5|TRRAP_HUMAN	1749	sp|Q9Y4A5|TRRAP_HUMAN	2582	1	0.802	Intra
	sp|Q9Y4A5|TRRAP_HUMAN	1893	sp|Q9Y4A5|TRRAP_HUMAN	1899	2	0.0179	Intra
	sp|Q9Y4A5|TRRAP_HUMAN	1972	sp|Q9Y4A5|TRRAP_HUMAN	2022	2	1	Intra
	sp|Q9Y4A5|TRRAP_HUMAN	2059	sp|Q9Y4A5|TRRAP_HUMAN	2087	2	0.000106	Intra
	sp|Q9Y4A5|TRRAP_HUMAN	2276	sp|Q9Y4A5|TRRAP_HUMAN	2362	2	0.0015	Intra
	sp|Q9Y4A5|TRRAP_HUMAN	2362	sp|Q9Y4A5|TRRAP_HUMAN	2369	4	1.57e-07	Intra
	sp|Q9Y4A5|TRRAP_HUMAN	2362	sp|Q9Y4A5|TRRAP_HUMAN	3197	2	0.00665	Intra
	sp|Q9Y4A5|TRRAP_HUMAN	2457	sp|Q9Y4A5|TRRAP_HUMAN	3451	1	0.577	Intra
	sp|Q9Y4A5|TRRAP_HUMAN	2543	sp|Q9Y4A5|TRRAP_HUMAN	2577	1	7.19e-07	Intra
	sp|Q9Y4A5|TRRAP_HUMAN	2543	sp|Q9Y4A5|TRRAP_HUMAN	2597	3	3.91e-08	Intra
	sp|Q9Y4A5|TRRAP_HUMAN	2577	sp|Q9Y4A5|TRRAP_HUMAN	2597	8	1.19e-07	Intra
	sp|Q9Y4A5|TRRAP_HUMAN	2582	sp|Q9Y4A5|TRRAP_HUMAN	2597	15	1.11e-09	Intra
	sp|Q9Y4A5|TRRAP_HUMAN	2597	sp|Q9Y4A5|TRRAP_HUMAN	3558	1	0.0713	Intra
	sp|Q9Y4A5|TRRAP_HUMAN	2717	sp|Q9Y4A5|TRRAP_HUMAN	3639	4	4.48e-06	Intra
	sp|Q9Y4A5|TRRAP_HUMAN	2724	sp|Q9Y4A5|TRRAP_HUMAN	3639	1	0.506	Intra
	sp|Q9Y4A5|TRRAP_HUMAN	2724	sp|Q9Y4A5|TRRAP_HUMAN	2799	1	0.0708	Intra
	sp|Q9Y4A5|TRRAP_HUMAN	2883	sp|Q9Y4A5|TRRAP_HUMAN	3639	1	1	Intra
	sp|Q9Y4A5|TRRAP_HUMAN	3050	sp|Q9Y4A5|TRRAP_HUMAN	3194	7	2.88e-12	Intra
	sp|Q9Y4A5|TRRAP_HUMAN	3050	sp|Q9Y4A5|TRRAP_HUMAN	3558	4	0.0108	Intra
	sp|Q9Y4A5|TRRAP_HUMAN	3194	sp|Q9Y4A5|TRRAP_HUMAN	3558	1	0.0364	Intra
	sp|Q9Y4A5|TRRAP_HUMAN	3277	sp|Q9Y4A5|TRRAP_HUMAN	3285	1	1.03e-05	Intra
	sp|Q9Y4A5|TRRAP_HUMAN	3415	sp|Q9Y4A5|TRRAP_HUMAN	3451	24	1.08e-09	Intra
	sp|Q9Y4A5|TRRAP_HUMAN	3453	sp|Q9Y4A5|TRRAP_HUMAN	3464	2	3.51e-05	Intra
	sp|Q9Y4A5|TRRAP_HUMAN	3598	sp|Q9Y4A5|TRRAP_HUMAN	3604	5	4.9e-37	Intra
	sp|Q9Y4A5|TRRAP_HUMAN	3771	sp|Q9Y4A5|TRRAP_HUMAN	3783	1	0.0451	Intra
	sp|Q9UPT9|UBP22_HUMAN	152	sp|Q9UPT9|UBP22_HUMAN	159	1	0.000174	Intra
	sp|Q9NPA8|ENY2_HUMAN	2	sp|Q9NPA8|ENY2_HUMAN	30	1	0.478	Intra
	sp|Q9NPA8|ENY2_HUMAN	30	sp|Q9NPA8|ENY2_HUMAN	43	2	3.13e-07	Intra
	sp|Q9NPA8|ENY2_HUMAN	84	sp|Q9NPA8|ENY2_HUMAN	85	1	0.129	Intra
	sp|Q9BWJ5|SF3B5_HUMAN	17	sp|Q9BWJ5|SF3B5_HUMAN	82	1	1	Intra
	sp|Q9BWJ5|SF3B5_HUMAN	28	sp|Q9BWJ5|SF3B5_HUMAN	82	1	1.03e-06	Intra
	sp|Q96ES7|SGF29_HUMAN	40	sp|Q96ES7|SGF29_HUMAN	50	2	1	Intra
	sp|Q96ES7|SGF29_HUMAN	99	sp|Q96ES7|SGF29_HUMAN	161	4	0.000131	Intra
	sp|Q96ES7|SGF29_HUMAN	161	sp|Q96ES7|SGF29_HUMAN	200	3	5.31e-16	Intra
	sp|Q96BN2|TADA1_HUMAN	12	sp|Q96BN2|TADA1_HUMAN	40	1	0.218	Intra
	sp|Q96BN2|TADA1_HUMAN	24	sp|Q96BN2|TADA1_HUMAN	35	4	2.98e-08	Intra
	sp|Q96BN2|TADA1_HUMAN	31	sp|Q96BN2|TADA1_HUMAN	37	1	0.000825	Intra
	sp|Q96BN2|TADA1_HUMAN	31	sp|Q96BN2|TADA1_HUMAN	40	1	1	Intra
	sp|Q96BN2|TADA1_HUMAN	35	sp|Q96BN2|TADA1_HUMAN	40	2	2.24e-07	Intra
	sp|Q96BN2|TADA1_HUMAN	35	sp|Q96BN2|TADA1_HUMAN	108	1	0.174	Intra
	sp|Q96BN2|TADA1_HUMAN	40	sp|Q96BN2|TADA1_HUMAN	108	3	2.68e-07	Intra
	sp|Q96BN2|TADA1_HUMAN	40	sp|Q96BN2|TADA1_HUMAN	101	3	9.41e-10	Intra
	sp|Q96BN2|TADA1_HUMAN	95	sp|Q96BN2|TADA1_HUMAN	108	1	0.00853	Intra
	sp|Q96BN2|TADA1_HUMAN	100	sp|Q96BN2|TADA1_HUMAN	108	2	1.87e-07	Intra
	sp|Q96BN2|TADA1_HUMAN	101	sp|Q96BN2|TADA1_HUMAN	108	18	1.07e-09	Intra
	sp|Q96BN2|TADA1_HUMAN	101	sp|Q96BN2|TADA1_HUMAN	329	2	3e-14	Intra
	sp|Q96BN2|TADA1_HUMAN	101	sp|Q96BN2|TADA1_HUMAN	128	1	1	Intra
	sp|Q96BN2|TADA1_HUMAN	101	sp|Q96BN2|TADA1_HUMAN	320	1	0.000516	Intra
	sp|Q96BN2|TADA1_HUMAN	108	sp|Q96BN2|TADA1_HUMAN	329	2	1.84e-09	Intra
	sp|Q96BN2|TADA1_HUMAN	108	sp|Q96BN2|TADA1_HUMAN	307	1	0.00855	Intra
	sp|Q96BN2|TADA1_HUMAN	108	sp|Q96BN2|TADA1_HUMAN	128	2	5.62e-05	Intra
	sp|Q96BN2|TADA1_HUMAN	320	sp|Q96BN2|TADA1_HUMAN	329	5	6.07e-07	Intra
	sp|Q92830|KAT2A_HUMAN	101	sp|Q92830|KAT2A_HUMAN	837	1	1	Intra
	sp|Q92830|KAT2A_HUMAN	102	sp|Q92830|KAT2A_HUMAN	127	1	0.0261	Intra
	sp|Q92830|KAT2A_HUMAN	105	sp|Q92830|KAT2A_HUMAN	124	5	2.39e-12	Intra
	sp|Q92830|KAT2A_HUMAN	105	sp|Q92830|KAT2A_HUMAN	127	1	0.000382	Intra
	sp|Q92830|KAT2A_HUMAN	124	sp|Q92830|KAT2A_HUMAN	776	1	0.854	Intra
	sp|Q92830|KAT2A_HUMAN	336	sp|Q92830|KAT2A_HUMAN	348	15	1.23e-08	Intra
	sp|Q92830|KAT2A_HUMAN	446	sp|Q92830|KAT2A_HUMAN	837	1	0.262	Intra
	sp|Q92830|KAT2A_HUMAN	632	sp|Q92830|KAT2A_HUMAN	717	1	0.154	Intra
	sp|Q92830|KAT2A_HUMAN	682	sp|Q92830|KAT2A_HUMAN	688	4	5.7e-11	Intra
	sp|Q92830|KAT2A_HUMAN	682	sp|Q92830|KAT2A_HUMAN	717	4	1.99e-11	Intra
	sp|Q92830|KAT2A_HUMAN	717	sp|Q92830|KAT2A_HUMAN	725	3	0.000221	Intra
	sp|Q92830|KAT2A_HUMAN	721	sp|Q92830|KAT2A_HUMAN	728	2	0.000209	Intra
	sp|Q92830|KAT2A_HUMAN	721	sp|Q92830|KAT2A_HUMAN	791	3	3.26e-05	Intra
	sp|Q92830|KAT2A_HUMAN	721	sp|Q92830|KAT2A_HUMAN	725	1	0.00196	Intra
	sp|Q92830|KAT2A_HUMAN	728	sp|Q92830|KAT2A_HUMAN	791	1	0.000549	Intra
	sp|Q92830|KAT2A_HUMAN	759	sp|Q92830|KAT2A_HUMAN	776	1	1.19e-07	Intra
	sp|Q92830|KAT2A_HUMAN	791	sp|Q92830|KAT2A_HUMAN	837	2	2.54e-07	Intra
	sp|Q92830|KAT2A_HUMAN	791	sp|Q92830|KAT2A_HUMAN	830	3	4.81e-06	Intra
	sp|Q92830|KAT2A_HUMAN	823	sp|Q92830|KAT2A_HUMAN	830	4	8.91e-10	Intra
	sp|Q92830|KAT2A_HUMAN	828	sp|Q92830|KAT2A_HUMAN	837	1	0.0229	Intra
	sp|Q8NEM7|SP20H_HUMAN	25	sp|Q8NEM7|SP20H_HUMAN	34	10	4.84e-06	Intra
	sp|Q8NEM7|SP20H_HUMAN	25	sp|Q8NEM7|SP20H_HUMAN	27	20	1.26e-07	Intra
	sp|Q8NEM7|SP20H_HUMAN	27	sp|Q8NEM7|SP20H_HUMAN	34	10	5.27e-09	Intra
	sp|Q8NEM7|SP20H_HUMAN	39	sp|Q8NEM7|SP20H_HUMAN	94	2	4.65e-08	Intra
	sp|Q8NEM7|SP20H_HUMAN	50	sp|Q8NEM7|SP20H_HUMAN	316	1	0.211	Intra
	sp|Q8NEM7|SP20H_HUMAN	94	sp|Q8NEM7|SP20H_HUMAN	235	1	1	Intra
	sp|Q8NEM7|SP20H_HUMAN	269	sp|Q8NEM7|SP20H_HUMAN	274	6	8.04e-12	Intra
	sp|Q8NEM7|SP20H_HUMAN	269	sp|Q8NEM7|SP20H_HUMAN	282	1	0.118	Intra
	sp|Q8NEM7|SP20H_HUMAN	269	sp|Q8NEM7|SP20H_HUMAN	294	1	0.0591	Intra
	sp|Q8NEM7|SP20H_HUMAN	274	sp|Q8NEM7|SP20H_HUMAN	285	10	3.99e-13	Intra
	sp|Q8NEM7|SP20H_HUMAN	274	sp|Q8NEM7|SP20H_HUMAN	294	1	0.0264	Intra
	sp|Q8NEM7|SP20H_HUMAN	316	sp|Q8NEM7|SP20H_HUMAN	460	1	0.000517	Intra
	sp|Q8NEM7|SP20H_HUMAN	500	sp|Q8NEM7|SP20H_HUMAN	507	1	8.79e-10	Intra
	sp|Q86TJ2|TAD2B_HUMAN	1	sp|Q86TJ2|TAD2B_HUMAN	287	1	0.34	Intra
	sp|Q86TJ2|TAD2B_HUMAN	7	sp|Q86TJ2|TAD2B_HUMAN	328	1	0.545	Intra
	sp|Q86TJ2|TAD2B_HUMAN	328	sp|Q86TJ2|TAD2B_HUMAN	331	6	8.47e-07	Intra
	sp|Q86TJ2|TAD2B_HUMAN	378	sp|Q86TJ2|TAD2B_HUMAN	390	20	5.06e-09	Intra
	sp|Q86TJ2|TAD2B_HUMAN	390	sp|Q86TJ2|TAD2B_HUMAN	399	7	0.000307	Intra
	sp|Q86TJ2|TAD2B_HUMAN	390	sp|Q86TJ2|TAD2B_HUMAN	402	1	0.00119	Intra
	sp|Q16594|TAF9_HUMAN	10	sp|Q16594|TAF9_HUMAN	24	5	2.24e-05	Intra
	sp|Q16594|TAF9_HUMAN	130	sp|Q16594|TAF9_HUMAN	135	4	3.78e-06	Intra
	sp|Q16514|TAF12_HUMAN	60	sp|Q16514|TAF12_HUMAN	62	7	5.86e-51	Intra
	sp|Q16514|TAF12_HUMAN	107	sp|Q16514|TAF12_HUMAN	149	2	0.000323	Intra
	sp|Q16514|TAF12_HUMAN	140	sp|Q16514|TAF12_HUMAN	149	12	1.37e-10	Intra
	sp|Q15393|SF3B3_HUMAN	36	sp|Q15393|SF3B3_HUMAN	980	1	0.17	Intra
	sp|Q15393|SF3B3_HUMAN	96	sp|Q15393|SF3B3_HUMAN	1191	9	1.1e-13	Intra
	sp|Q15393|SF3B3_HUMAN	96	sp|Q15393|SF3B3_HUMAN	1189	4	0.00668	Intra
	sp|Q15393|SF3B3_HUMAN	101	sp|Q15393|SF3B3_HUMAN	1189	3	2.49e-07	Intra
	sp|Q15393|SF3B3_HUMAN	109	sp|Q15393|SF3B3_HUMAN	137	82	2.35e-25	Intra
	sp|Q15393|SF3B3_HUMAN	109	sp|Q15393|SF3B3_HUMAN	139	1	0.00217	Intra
	sp|Q15393|SF3B3_HUMAN	126	sp|Q15393|SF3B3_HUMAN	294	3	0.000396	Intra
	sp|Q15393|SF3B3_HUMAN	126	sp|Q15393|SF3B3_HUMAN	139	1	1	Intra
	sp|Q15393|SF3B3_HUMAN	546	sp|Q15393|SF3B3_HUMAN	700	19	2.67e-13	Intra
	sp|Q15393|SF3B3_HUMAN	700	sp|Q15393|SF3B3_HUMAN	980	1	0.1	Intra
	sp|Q15393|SF3B3_HUMAN	911	sp|Q15393|SF3B3_HUMAN	942	3	1	Intra
	sp|Q15393|SF3B3_HUMAN	929	sp|Q15393|SF3B3_HUMAN	974	15	5.8e-08	Intra
	sp|Q15393|SF3B3_HUMAN	929	sp|Q15393|SF3B3_HUMAN	942	1	1	Intra
	sp|Q15393|SF3B3_HUMAN	965	sp|Q15393|SF3B3_HUMAN	1074	20	1.37e-08	Intra
	sp|Q15393|SF3B3_HUMAN	965	sp|Q15393|SF3B3_HUMAN	974	2	1.24e-06	Intra
	sp|Q15393|SF3B3_HUMAN	965	sp|Q15393|SF3B3_HUMAN	984	3	0.00179	Intra
	sp|Q15393|SF3B3_HUMAN	965	sp|Q15393|SF3B3_HUMAN	980	1	0.046	Intra
	sp|Q15393|SF3B3_HUMAN	980	sp|Q15393|SF3B3_HUMAN	1074	9	2.38e-17	Intra
	sp|Q15393|SF3B3_HUMAN	1074	sp|Q15393|SF3B3_HUMAN	1088	1	1	Intra
	sp|Q15393|SF3B3_HUMAN	1191	sp|Q15393|SF3B3_HUMAN	1207	1	0.00855	Intra
	sp|Q15393|SF3B3_HUMAN	1191	sp|Q15393|SF3B3_HUMAN	1206	1	0.196	Intra
	sp|Q14CW9|AT7L3_HUMAN	171	sp|Q14CW9|AT7L3_HUMAN	173	1	1	Intra
	sp|Q12962|TAF10_HUMAN	175	sp|Q12962|TAF10_HUMAN	192	4	3.22e-05	Intra
	sp|Q12962|TAF10_HUMAN	177	sp|Q12962|TAF10_HUMAN	213	1	3.13e-06	Intra
	sp|O94864|ST65G_HUMAN	46	sp|O94864|ST65G_HUMAN	48	3	7.88e-07	Intra
	sp|O94864|ST65G_HUMAN	142	sp|O94864|ST65G_HUMAN	195	4	8.9e-07	Intra
	sp|O94864|ST65G_HUMAN	251	sp|O94864|ST65G_HUMAN	265	2	0.0028	Intra
	sp|O75529|TAF5L_HUMAN	18	sp|O75529|TAF5L_HUMAN	30	6	1.55e-07	Intra
	sp|O75529|TAF5L_HUMAN	30	sp|O75529|TAF5L_HUMAN	162	7	0.000118	Intra
	sp|O75529|TAF5L_HUMAN	30	sp|O75529|TAF5L_HUMAN	481	3	0.0845	Intra
	sp|O75529|TAF5L_HUMAN	30	sp|O75529|TAF5L_HUMAN	448	1	1	Intra
	sp|O75529|TAF5L_HUMAN	162	sp|O75529|TAF5L_HUMAN	493	2	2.95e-10	Intra
	sp|O75529|TAF5L_HUMAN	162	sp|O75529|TAF5L_HUMAN	448	3	2.88e-05	Intra
	sp|O75529|TAF5L_HUMAN	162	sp|O75529|TAF5L_HUMAN	481	1	1	Intra
	sp|O75529|TAF5L_HUMAN	448	sp|O75529|TAF5L_HUMAN	493	4	1.52e-15	Intra
	sp|O75529|TAF5L_HUMAN	481	sp|O75529|TAF5L_HUMAN	493	1	1	Intra
	sp|O75528|TADA3_HUMAN	5	sp|O75528|TADA3_HUMAN	129	1	0.147	Intra
	sp|O75528|TADA3_HUMAN	21	sp|O75528|TADA3_HUMAN	210	3	0.0502	Intra
	sp|O75528|TADA3_HUMAN	77	sp|O75528|TADA3_HUMAN	85	2	2.96e-10	Intra
	sp|O75528|TADA3_HUMAN	85	sp|O75528|TADA3_HUMAN	97	2	1.09e-05	Intra
	sp|O75528|TADA3_HUMAN	85	sp|O75528|TADA3_HUMAN	364	1	0.184	Intra
	sp|O75528|TADA3_HUMAN	129	sp|O75528|TADA3_HUMAN	147	2	0.0145	Intra
	sp|O75528|TADA3_HUMAN	178	sp|O75528|TADA3_HUMAN	354	5	1.63e-13	Intra
	sp|O75528|TADA3_HUMAN	188	sp|O75528|TADA3_HUMAN	354	12	2.23e-10	Intra
	sp|O75528|TADA3_HUMAN	194	sp|O75528|TADA3_HUMAN	354	1	1	Intra
	sp|O75528|TADA3_HUMAN	210	sp|O75528|TADA3_HUMAN	221	5	7.32e-13	Intra
	sp|O75528|TADA3_HUMAN	221	sp|O75528|TADA3_HUMAN	223	1	1	Intra
	sp|O75528|TADA3_HUMAN	235	sp|O75528|TADA3_HUMAN	243	4	0.00262	Intra
	sp|O75528|TADA3_HUMAN	243	sp|O75528|TADA3_HUMAN	304	2	0.00288	Intra
	sp|O75528|TADA3_HUMAN	243	sp|O75528|TADA3_HUMAN	312	2	1	Intra
	sp|O75528|TADA3_HUMAN	312	sp|O75528|TADA3_HUMAN	319	4	6.17e-06	Intra
	sp|O75528|TADA3_HUMAN	364	sp|O75528|TADA3_HUMAN	372	5	1.64e-10	Intra
	sp|O75528|TADA3_HUMAN	397	sp|O75528|TADA3_HUMAN	410	1	0.0953	Intra
	sp|O75528|TADA3_HUMAN	397	sp|O75528|TADA3_HUMAN	418	1	2.66e-06	Intra
	sp|O75528|TADA3_HUMAN	397	sp|O75528|TADA3_HUMAN	411	1	0.0395	Intra
	sp|O75486|SUPT3_HUMAN	99	sp|O75486|SUPT3_HUMAN	195	4	7.63e-06	Intra
	sp|O75486|SUPT3_HUMAN	99	sp|O75486|SUPT3_HUMAN	107	5	0.000723	Intra
	sp|O75486|SUPT3_HUMAN	99	sp|O75486|SUPT3_HUMAN	163	1	1	Intra
	sp|O75486|SUPT3_HUMAN	99	sp|O75486|SUPT3_HUMAN	109	2	0.00762	Intra
	sp|O75486|SUPT3_HUMAN	99	sp|O75486|SUPT3_HUMAN	132	1	0.182	Intra
	sp|O75486|SUPT3_HUMAN	99	sp|O75486|SUPT3_HUMAN	123	1	0.866	Intra
	sp|O75486|SUPT3_HUMAN	112	sp|O75486|SUPT3_HUMAN	132	7	1.09e-11	Intra
	sp|O75486|SUPT3_HUMAN	112	sp|O75486|SUPT3_HUMAN	195	3	0.0174	Intra
	sp|O15265|ATX7_HUMAN	365	sp|O15265|ATX7_HUMAN	390	10	1.16e-15	Intra
	sp|O15265|ATX7_HUMAN	365	sp|O15265|ATX7_HUMAN	396	1	3.95e-05	Intra
	sp|O15265|ATX7_HUMAN	365	sp|O15265|ATX7_HUMAN	855	1	1	Intra
	sp|O15265|ATX7_HUMAN	390	sp|O15265|ATX7_HUMAN	396	1	1.97e-11	Intra

## Sheet: crosslinks_list
Linked Site	Spectrum_Number	Peptide	Evalue	Score	Protein_Type
AT7L3_HUMAN (171)-AT7L3_HUMAN (173)	1				Intra
	4	SLKHKNGELSNSDPFK(3)-HKNGELSNSDPFK(2)	1	0.788
ATX7_HUMAN (223)-SP20H_HUMAN (55)	1				Inter
	4	LLKSPK(3)-LYDLYIEECEKEPEVKKLR(16)	8.06e-08	0.619
ATX7_HUMAN (228)-KAT2A_HUMAN (688)	1				Inter
	3	EKLQLR(2)-KVYPGLSCFK(1)	0.0124	0.556
ATX7_HUMAN (365)-ATX7_HUMAN (390)	10				Intra
	3	SLTCKTHSLTQR(5)-FDVLLAEHKNK(9)	5.08e-06	1.15e-08
	4	SLTCKTHSLTQR(5)-FDVLLAEHKNK(9)	3.23e-11	4.63e-05
	3	SLTCKTHSLTQR(5)-FDVLLAEHKNK(9)	3.31e-10	0.000575
	5	SLTCKTHSLTQR(5)-FDVLLAEHKNK(9)	1.26e-08	0.000796
	4	SLTCKTHSLTQR(5)-FDVLLAEHKNK(9)	3.9e-08	0.00157
	4	SLTCKTHSLTQR(5)-FDVLLAEHKNK(9)	1.16e-15	0.00371
	5	SLTCKTHSLTQR(5)-FDVLLAEHKNK(9)	5.73e-09	0.00731
	6	SLTCKTHSLTQR(5)-FDVLLAEHKNK(9)	0.000104	0.0081
	4	SLTCKTHSLTQR(5)-FDVLLAEHKNK(9)	5.5e-05	0.638
	5	SLTCKTHSLTQR(5)-KRFDVLLAEHKNK(11)	1.84e-06	0.011
ATX7_HUMAN (365)-ATX7_HUMAN (396)	1				Intra
	5	SLTCKTHSLTQR(5)-EKELIR(2)	3.95e-05	0.0144
ATX7_HUMAN (365)-ATX7_HUMAN (855)	1				Intra
	4	SLTCKTHSLTQR(5)-PTKVAK(3)	1	0.76
ATX7_HUMAN (390)-ATX7_HUMAN (396)	1				Intra
	4	FDVLLAEHKNK(9)-EKELIR(2)	1.97e-11	0.00483
ATX7_HUMAN (396)-SF3B3_HUMAN (975)	1				Inter
	3	EKELIR(2)-VYDLGKKK(7)	8.85e-08	0.0407
ATX7_HUMAN (561)-SP20H_HUMAN (94)	2				Inter
	4	HLNAQLWKK(8)-GKNGSDSETIR(2)	1.11e-09	4.29e-06
	4	HLNAQLWKK(8)-GKNGSDSETIR(2)	1.84e-08	0.062
ATX7_HUMAN (562)-SP20H_HUMAN (94)	1				Inter
	4	KIPPVPSTTSPISTR(1)-GKNGSDSETIR(2)	0.00638	0.575
ENY2_HUMAN (2)-ENY2_HUMAN (30)	1				Intra
	4	VVSKMNK(1)-ERLKELLR(4)	0.478	0.484
ENY2_HUMAN (30)-ENY2_HUMAN (43)	2				Intra
	4	LKELLR(2)-LIECGWKDQLK(7)	1.3e-06	0.0214
	4	LKELLR(2)-LIECGWKDQLK(7)	3.13e-07	0.0293
ENY2_HUMAN (55)-UBP22_HUMAN (159)	2				Inter
	3	EVIKEK(4)-ELELLKHNPK(6)	0.00406	0.249
	3	EVIKEK(4)-ELELLKHNPK(6)	0.00194	0.523
ENY2_HUMAN (84)-ENY2_HUMAN (85)	1				Intra
	3	ALVPDSVKK(8)-KELLQR(1)	0.129	0.563
KAT2A_HUMAN (101)-KAT2A_HUMAN (837)	1				Intra
	3	GLPRAKK(6)-EGGLIDK(7)	1	0.478
KAT2A_HUMAN (102)-KAT2A_HUMAN (127)	1				Intra
	4	KLEKLGVFSACK(1)-NPKPPTAPR(3)	0.0261	0.505
KAT2A_HUMAN (105)-KAT2A_HUMAN (124)	5				Intra
	5	KLEKLGVFSACK(4)-CNGWKNPKPPTAPR(5)	2.39e-12	0.0019
	5	KLEKLGVFSACK(4)-CNGWKNPKPPTAPR(5)	3.17e-08	0.0144
	5	KLEKLGVFSACK(4)-CNGWKNPKPPTAPR(5)	0.0132	0.216
	5	KLEKLGVFSACK(4)-CNGWKNPKPPTAPR(5)	0.000318	0.495
	5	LEKLGVFSACK(3)-CNGWKNPKPPTAPR(5)	1.82e-07	0.241
KAT2A_HUMAN (105)-KAT2A_HUMAN (127)	1				Intra
	4	KLEKLGVFSACK(4)-NPKPPTAPR(3)	0.000382	0.383
KAT2A_HUMAN (124)-KAT2A_HUMAN (776)	1				Intra
	3	CNGWKNPK(5)-FPIDLKTMTER(6)	0.854	0.669
KAT2A_HUMAN (336)-KAT2A_HUMAN (348)	15				Intra
	3	QLLEKFR(5)-LVPEKR(5)	1.23e-08	0.000244
	3	QLLEKFR(5)-LVPEKR(5)	7.94e-05	0.0306
	3	QLLEKFR(5)-LVPEKR(5)	1.29e-07	0.0854
	3	QLLEKFR(5)-LVPEKR(5)	4.07e-08	0.25
	4	QLLEKFR(5)-LVPEKR(5)	0.0184	0.439
	4	QLLEKFR(5)-LVPEKR(5)	0.00288	0.448
	4	QLLEKFR(5)-LVPEKR(5)	0.00227	0.459
	4	QLLEKFR(5)-LVPEKR(5)	0.0159	0.461
	4	QLLEKFR(5)-LVPEKR(5)	0.00453	0.687
	4	QLLEKFR(5)-DKLVPEKR(7)	0.000552	0.00221
	3	QLLEKFR(5)-DKLVPEKR(7)	6.89e-05	0.00311
	4	QLLEKFR(5)-DKLVPEKR(7)	0.00144	0.00391
	4	QLLEKFR(5)-DKLVPEKR(7)	0.00375	0.061
	3	QLLEKFR(5)-DKLVPEKR(7)	0.000802	0.0678
	4	QLLEKFR(5)-DKLVPEKR(7)	0.00647	0.102
KAT2A_HUMAN (446)-KAT2A_HUMAN (837)	1				Intra
	3	TLPENLTLEDAKR(12)-EGGLIDK(7)	0.262	0.731
KAT2A_HUMAN (632)-KAT2A_HUMAN (717)	1				Intra
	4	DIKVPKSR(3)-ETGWKPLGK(5)	0.154	0.596
KAT2A_HUMAN (682)-KAT2A_HUMAN (688)	4				Intra
	4	KQAQIR(1)-KVYPGLSCFK(1)	1.58e-10	3.39e-09
	4	KQAQIR(1)-KVYPGLSCFK(1)	5.7e-11	4.38e-09
	4	KQAQIR(1)-KVYPGLSCFK(1)	2.59e-07	5.48e-09
	4	KQAQIR(1)-KVYPGLSCFK(1)	5.17e-09	0.000114
KAT2A_HUMAN (682)-KAT2A_HUMAN (717)	4				Intra
	4	KQAQIR(1)-ETGWKPLGK(5)	3.32e-08	8.52e-08
	3	KQAQIR(1)-ETGWKPLGK(5)	1.99e-11	5.77e-07
	4	KQAQIR(1)-ETGWKPLGK(5)	4.81e-10	0.00156
	3	KQAQIR(1)-ETGWKPLGK(5)	3.83e-11	0.00582
KAT2A_HUMAN (717)-KAT2A_HUMAN (725)	3				Intra
	4	ETGWKPLGKEK(5)-GKELKDPDQLYTTLK(2)	0.000221	0.0267
	5	ETGWKPLGKEK(5)-GKELKDPDQLYTTLK(2)	0.199	0.233
	5	ETGWKPLGKEK(5)-GKELKDPDQLYTTLK(2)	0.0341	0.273
KAT2A_HUMAN (721)-KAT2A_HUMAN (725)	1				Intra
	4	ETGWKPLGKEK(9)-GKELKDPDQLYTTLK(2)	0.00196	0.0558
KAT2A_HUMAN (721)-KAT2A_HUMAN (728)	2				Intra
	4	ETGWKPLGKEK(9)-ELKDPDQLYTTLK(3)	0.00255	6.46e-05
	4	ETGWKPLGKEK(9)-ELKDPDQLYTTLK(3)	0.000209	0.00499
KAT2A_HUMAN (721)-KAT2A_HUMAN (791)	3				Intra
	4	ETGWKPLGKEK(9)-KLFVADLQR(1)	7.11e-05	0.00137
	3	ETGWKPLGKEK(9)-KLFVADLQR(1)	4.09e-05	0.00247
	4	ETGWKPLGKEK(9)-KLFVADLQR(1)	3.26e-05	0.0381
KAT2A_HUMAN (728)-KAT2A_HUMAN (791)	1				Intra
	4	ELKDPDQLYTTLK(3)-KLFVADLQR(1)	0.000549	0.00108
KAT2A_HUMAN (759)-KAT2A_HUMAN (776)	1				Intra
	4	KSEAPDYYEVIR(1)-FPIDLKTMTER(6)	1.19e-07	5.56e-07
KAT2A_HUMAN (776)-TRRAP_HUMAN (2582)	1				Inter
	5	FPIDLKTMTERLR(6)-ELSEKDIGNQLHMLTNR(5)	1	0.61
KAT2A_HUMAN (791)-KAT2A_HUMAN (830)	3				Intra
	4	KLFVADLQR(1)-LKEGGLIDK(2)	4.81e-06	0.0138
	4	KLFVADLQR(1)-LKEGGLIDK(2)	0.000456	0.0315
	4	KLFVADLQR(1)-LKEGGLIDK(2)	0.113	0.734
KAT2A_HUMAN (791)-KAT2A_HUMAN (837)	2				Intra
	3	KLFVADLQR(1)-EGGLIDK(7)	2.54e-07	8.96e-05
	3	KLFVADLQR(1)-EGGLIDK(7)	0.111	0.462
KAT2A_HUMAN (823)-KAT2A_HUMAN (830)	4				Intra
	3	CASALEKFFYFK(7)-LKEGGLIDK(2)	4.13e-08	9.71e-07
	4	CASALEKFFYFK(7)-LKEGGLIDK(2)	4.4e-07	2.19e-06
	3	CASALEKFFYFK(7)-LKEGGLIDK(2)	2.19e-08	0.0144
	3	CASALEKFFYFK(7)-LKEGGLIDK(2)	8.91e-10	0.0147
KAT2A_HUMAN (828)-KAT2A_HUMAN (837)	1				Intra
	3	FFYFKLK(5)-EGGLIDK(7)	0.0229	0.0301
SF3B3_HUMAN (101)-SF3B3_HUMAN (1189)	3				Intra
	5	NMFEKIHQETFGK(5)-NVIDGDLCEQFNSMEPNKQK(18)	1	3.41e-05
	5	NMFEKIHQETFGK(5)-NVIDGDLCEQFNSMEPNKQK(18)	2.49e-07	0.00121
	4	NMFEKIHQETFGK(5)-NVIDGDLCEQFNSMEPNKQK(18)	1	0.0213
SF3B3_HUMAN (1074)-SF3B3_HUMAN (1088)	1				Intra
	5	LPPNTNDEVDEDPTGNKALWDR(17)-GLLNGASQKAEVIMNYHVGETVLSLQK(9)	1	0.106
SF3B3_HUMAN (1074)-SF3B5_HUMAN (17)	2				Inter
	6	LPPNTNDEVDEDPTGNKALWDR(17)-YTIHSQLEHLQSKYIGTGHADTTK(13)	0.000772	0.00378
	6	LPPNTNDEVDEDPTGNKALWDR(17)-YTIHSQLEHLQSKYIGTGHADTTK(13)	0.00395	0.236
SF3B3_HUMAN (1074)-TAF6L_HUMAN (177)	1				Inter
	4	LPPNTNDEVDEDPTGNKALWDR(17)-AVLGDDPQLMKVALQDLQTNSK(11)	1	0.0798
SF3B3_HUMAN (1074)-TAF9_HUMAN (108)	4				Inter
	4	LPPNTNDEVDEDPTGNKALWDR(17)-NQTPLPLIKPYSGPR(9)	1	0.132
	4	LPPNTNDEVDEDPTGNKALWDR(17)-NQTPLPLIKPYSGPR(9)	1	0.242
	4	LPPNTNDEVDEDPTGNKALWDR(17)-NQTPLPLIKPYSGPR(9)	1	0.302
	4	LPPNTNDEVDEDPTGNKALWDR(17)-NQTPLPLIKPYSGPR(9)	1	0.505
SF3B3_HUMAN (109)-SF3B3_HUMAN (137)	82				Intra
	3	IHQETFGKSGCR(8)-AVMISAIEKQK(9)	1.7e-19	6.51e-09
	3	IHQETFGKSGCR(8)-AVMISAIEKQK(9)	8.4e-17	4.95e-08
	3	IHQETFGKSGCR(8)-AVMISAIEKQK(9)	1.39e-14	2.17e-07
	3	IHQETFGKSGCR(8)-AVMISAIEKQK(9)	3.65e-15	5.53e-07
	3	IHQETFGKSGCR(8)-AVMISAIEKQK(9)	7.75e-19	5.78e-07
	5	IHQETFGKSGCR(8)-AVMISAIEKQK(9)	0.000147	2.97e-05
	3	IHQETFGKSGCR(8)-AVMISAIEKQK(9)	1.29e-14	0.000342
	3	IHQETFGKSGCR(8)-AVMISAIEKQK(9)	6.71e-22	0.000345
	3	IHQETFGKSGCR(8)-AVMISAIEKQK(9)	2.35e-25	0.000392
	4	IHQETFGKSGCR(8)-AVMISAIEKQK(9)	1.29e-09	0.000444
	4	IHQETFGKSGCR(8)-AVMISAIEKQK(9)	5.06e-11	0.000524
	4	IHQETFGKSGCR(8)-AVMISAIEKQK(9)	1.13e-10	0.000781
	5	IHQETFGKSGCR(8)-AVMISAIEKQK(9)	0.000283	0.000914
	5	IHQETFGKSGCR(8)-AVMISAIEKQK(9)	1.91e-05	0.00104
	4	IHQETFGKSGCR(8)-AVMISAIEKQK(9)	1.58e-13	0.00121
	5	IHQETFGKSGCR(8)-AVMISAIEKQK(9)	4.23e-05	0.00145
	4	IHQETFGKSGCR(8)-AVMISAIEKQK(9)	2.21e-09	0.00152
	4	IHQETFGKSGCR(8)-AVMISAIEKQK(9)	6.33e-12	0.00163
	4	IHQETFGKSGCR(8)-AVMISAIEKQK(9)	9.51e-11	0.00184
	3	IHQETFGKSGCR(8)-AVMISAIEKQK(9)	1.51e-14	0.00185
	5	IHQETFGKSGCR(8)-AVMISAIEKQK(9)	3.13e-05	0.00245
	4	IHQETFGKSGCR(8)-AVMISAIEKQK(9)	5.17e-07	0.00291
	3	IHQETFGKSGCR(8)-AVMISAIEKQK(9)	1.01e-07	0.00303
	5	IHQETFGKSGCR(8)-AVMISAIEKQK(9)	0.000515	0.00467
	4	IHQETFGKSGCR(8)-AVMISAIEKQK(9)	2.48e-14	0.00472
	4	IHQETFGKSGCR(8)-AVMISAIEKQK(9)	6.26e-09	0.0051
	4	IHQETFGKSGCR(8)-AVMISAIEKQK(9)	7.59e-06	0.0064
	4	IHQETFGKSGCR(8)-AVMISAIEKQK(9)	3.6e-15	0.00821
	5	IHQETFGKSGCR(8)-AVMISAIEKQK(9)	3.48e-08	0.00883
	3	IHQETFGKSGCR(8)-AVMISAIEKQK(9)	0.000145	0.00945
	5	IHQETFGKSGCR(8)-AVMISAIEKQK(9)	1.64e-05	0.0216
	4	IHQETFGKSGCR(8)-AVMISAIEKQK(9)	8.97e-12	0.0222
	5	IHQETFGKSGCR(8)-AVMISAIEKQK(9)	0.00352	0.0397
	5	IHQETFGKSGCR(8)-AVMISAIEKQK(9)	0.00397	0.0398
	3	IHQETFGKSGCR(8)-AVMISAIEKQK(9)	1	0.0527
	3	IHQETFGKSGCR(8)-AVMISAIEKQK(9)	0.0119	0.0602
	4	IHQETFGKSGCR(8)-AVMISAIEKQK(9)	2.57e-06	0.0691
	4	IHQETFGKSGCR(8)-AVMISAIEKQK(9)	4.43e-06	0.0707
	4	IHQETFGKSGCR(8)-AVMISAIEKQK(9)	2.47e-06	0.0825
	4	IHQETFGKSGCR(8)-AVMISAIEKQK(9)	0.00127	0.154
	4	IHQETFGKSGCR(8)-AVMISAIEKQK(9)	0.0027	0.176
	3	IHQETFGKSGCR(8)-AVMISAIEKQK(9)	0.0483	0.316
	4	IHQETFGKSGCR(8)-AVMISAIEKQK(9)	0.234	0.319
	4	IHQETFGKSGCR(8)-AVMISAIEKQK(9)	0.000395	0.319
	4	IHQETFGKSGCR(8)-AVMISAIEKQK(9)	0.287	0.334
	5	IHQETFGKSGCR(8)-AVMISAIEKQK(9)	0.0259	0.338
	4	IHQETFGKSGCR(8)-AVMISAIEKQK(9)	0.0639	0.369
	4	IHQETFGKSGCR(8)-AVMISAIEKQK(9)	7.28e-05	0.383
	4	IHQETFGKSGCR(8)-AVMISAIEKQK(9)	0.000134	0.536
	4	IHQETFGKSGCR(8)-AVMISAIEKQK(9)	0.263	0.728
	3	IHQETFGKSGCRR(8)-AVMISAIEKQK(9)	1.58e-05	0.000682
	3	IHQETFGKSGCRR(8)-AVMISAIEKQK(9)	3.86e-08	0.00125
	3	IHQETFGKSGCRR(8)-AVMISAIEKQK(9)	1	0.0027
	4	IHQETFGKSGCRR(8)-AVMISAIEKQK(9)	7.29e-09	0.00964
	5	IHQETFGKSGCRR(8)-AVMISAIEKQK(9)	1.99e-05	0.0161
	4	IHQETFGKSGCRR(8)-AVMISAIEKQK(9)	6.34e-07	0.0269
	4	IHQETFGKSGCRR(8)-AVMISAIEKQK(9)	7.87e-12	0.027
	4	IHQETFGKSGCRR(8)-AVMISAIEKQK(9)	1.44e-08	0.0479
	3	IHQETFGKSGCRR(8)-AVMISAIEKQK(9)	1	0.0637
	4	IHQETFGKSGCRR(8)-AVMISAIEKQK(9)	8.76e-10	0.0749
	3	IHQETFGKSGCRR(8)-AVMISAIEKQK(9)	1.68e-05	0.0754
	4	IHQETFGKSGCRR(8)-AVMISAIEKQK(9)	1.22e-09	0.0766
	4	IHQETFGKSGCRR(8)-AVMISAIEKQK(9)	6.73e-06	0.0933
	5	IHQETFGKSGCRR(8)-AVMISAIEKQK(9)	0.0314	0.165
	4	IHQETFGKSGCRR(8)-AVMISAIEKQK(9)	8.71e-05	0.175
	5	IHQETFGKSGCRR(8)-AVMISAIEKQK(9)	0.000529	0.224
	5	IHQETFGKSGCRR(8)-AVMISAIEKQK(9)	7.33e-06	0.232
	5	IHQETFGKSGCRR(8)-AVMISAIEKQK(9)	0.0904	0.27
	5	IHQETFGKSGCRR(8)-AVMISAIEKQK(9)	0.00144	0.272
	4	IHQETFGKSGCRR(8)-AVMISAIEKQK(9)	5.58e-05	0.289
	5	IHQETFGKSGCRR(8)-AVMISAIEKQK(9)	0.000779	0.296
	4	IHQETFGKSGCRR(8)-AVMISAIEKQK(9)	0.0051	0.327
	4	IHQETFGKSGCRR(8)-AVMISAIEKQK(9)	0.00195	0.329
	4	IHQETFGKSGCRR(8)-AVMISAIEKQK(9)	4.78e-06	0.331
	4	IHQETFGKSGCRR(8)-AVMISAIEKQK(9)	3.31e-07	0.339
	5	IHQETFGKSGCRR(8)-AVMISAIEKQK(9)	2.57e-07	0.548
	4	IHQETFGKSGCRR(8)-AVMISAIEKQK(9)	3e-08	0.622
	4	IHQETFGKSGCRR(8)-AVMISAIEKQK(9)	0.0157	0.739
	4	IHQETFGKSGCRR(8)-AVMISAIEKQK(9)	0.00181	0.747
	4	IHQETFGKSGCRR(8)-AVMISAIEKQK(9)	4.56e-05	0.758
	4	IHQETFGKSGCRR(8)-AVMISAIEKQKLVYILNR(9)	1	0.0113
	5	IHQETFGKSGCR(8)-AVMISAIEKQKLVYILNRDAAAR(9)	1	0.312
SF3B3_HUMAN (109)-SF3B3_HUMAN (139)	1				Intra
	4	IHQETFGKSGCR(8)-GRAVMISAIEKQKLVYILNR(13)	0.00217	0.15
SF3B3_HUMAN (1191)-SF3B3_HUMAN (1206)	1				Intra
	4	QKNVSEELDR(2)-TPPEVSKK(7)	0.196	0.7
SF3B3_HUMAN (1191)-SF3B3_HUMAN (1207)	1				Intra
	4	QKNVSEELDRTPPEVSK(2)-KLEDIR(1)	0.00531	0.228
SF3B3_HUMAN (126)-SF3B3_HUMAN (139)	1				Intra
	5	IVPGQFLAVDPKGRAVMISAIEK(12)-QKLVYILNR(2)	1	0.305
SF3B3_HUMAN (126)-SF3B3_HUMAN (294)	3				Intra
	4	IVPGQFLAVDPKGR(12)-GMIFVCSATHKTK(11)	0.000396	0.0489
	5	IVPGQFLAVDPKGR(12)-GMIFVCSATHKTK(11)	0.116	0.199
	5	IVPGQFLAVDPKGR(12)-GMIFVCSATHKTK(11)	0.0422	0.27
SF3B3_HUMAN (137)-SF3B5_HUMAN (17)	1				Inter
	5	AVMISAIEKQK(9)-YTIHSQLEHLQSKYIGTGHADTTK(13)	0.29	0.546
SF3B3_HUMAN (296)-TAF6L_HUMAN (549)	1				Inter
	4	TKSMFFFLAQTEQGDIFK(2)-DVFQKSR(5)	0.000851	0.663
SF3B3_HUMAN (36)-SF3B3_HUMAN (980)	1				Intra
	5	GKILELLR(2)-LLRKCENKHIANYISGIQTIGHR(4)	0.17	0.459
SF3B3_HUMAN (546)-SF3B3_HUMAN (700)	19				Intra
	3	TIVKCAVNQR(4)-PVKLFR(3)	2e-09	1.44e-05
	3	TIVKCAVNQR(4)-PVKLFR(3)	1.06e-06	2.42e-05
	4	TIVKCAVNQR(4)-PVKLFR(3)	0.000167	0.00145
	4	TIVKCAVNQR(4)-PVKLFR(3)	0.000144	0.0022
	3	TIVKCAVNQR(4)-PVKLFR(3)	3.36e-06	0.00328
	4	TIVKCAVNQR(4)-PVKLFR(3)	8.75e-07	0.00377
	4	TIVKCAVNQR(4)-PVKLFR(3)	5.64e-06	0.0593
	4	TIVKCAVNQR(4)-PVKLFR(3)	0.00415	0.0599
	4	TIVKCAVNQR(4)-PVKLFR(3)	1.05e-05	0.0648
	4	TIVKCAVNQR(4)-PVKLFR(3)	0.000602	0.17
	4	TIVKCAVNQR(4)-YLGSRPVKLFR(8)	1.72e-06	0.0699
	3	TIVKCAVNQR(4)-YLGSRPVKLFR(8)	0.000181	0.0918
	4	TIVKCAVNQR(4)-YLGSRPVKLFR(8)	2.67e-13	0.127
	5	TIVKCAVNQR(4)-YLGSRPVKLFR(8)	4.44e-07	0.164
	5	TIVKCAVNQR(4)-YLGSRPVKLFR(8)	0.00201	0.292
	4	TIVKCAVNQR(4)-YLGSRPVKLFR(8)	8.29e-05	0.298
	4	TIVKCAVNQR(4)-YLGSRPVKLFR(8)	0.000115	0.347
	5	TIVKCAVNQR(4)-YLGSRPVKLFR(8)	0.00607	0.442
	4	TIVKCAVNQR(4)-YLGSRPVKLFR(8)	4.47e-08	0.616
SF3B3_HUMAN (700)-SF3B3_HUMAN (980)	1				Intra
	4	PVKLFR(3)-KCENKHIANYISGIQTIGHR(1)	0.1	0.431
SF3B3_HUMAN (911)-SF3B3_HUMAN (942)	3				Intra
	5	FSNTGEDWYVLVGVAKDLILNPR(16)-LEFLHKTPVEEVPAAIAPFQGR(6)	1	0.000182
	4	FSNTGEDWYVLVGVAKDLILNPR(16)-LEFLHKTPVEEVPAAIAPFQGR(6)	1	0.00248
	5	FSNTGEDWYVLVGVAKDLILNPR(16)-LEFLHKTPVEEVPAAIAPFQGR(6)	1	0.00842
SF3B3_HUMAN (911)-TAF6L_HUMAN (472)	5				Inter
	6	FSNTGEDWYVLVGVAKDLILNPR(16)-FGTGQPAPTAPRPPGDKKEPAAAPDSVR(17)	1	0.0139
	6	FSNTGEDWYVLVGVAKDLILNPR(16)-FGTGQPAPTAPRPPGDKKEPAAAPDSVR(17)	1	0.0455
	5	FSNTGEDWYVLVGVAKDLILNPR(16)-FGTGQPAPTAPRPPGDKKEPAAAPDSVR(17)	1	0.0631
	5	FSNTGEDWYVLVGVAKDLILNPR(16)-FGTGQPAPTAPRPPGDKKEPAAAPDSVR(17)	1	0.176
	5	FSNTGEDWYVLVGVAKDLILNPR(16)-FGTGQPAPTAPRPPGDKK(17)	1	0.126
SF3B3_HUMAN (929)-SF3B3_HUMAN (942)	1				Intra
	5	SVAGGFVYTYKLVNNGEK(11)-LEFLHKTPVEEVPAAIAPFQGR(6)	1	0.00205
SF3B3_HUMAN (929)-SF3B3_HUMAN (974)	15				Intra
	4	SVAGGFVYTYKLVNNGEK(11)-VYDLGKK(6)	1.49e-05	3.16e-06
	3	SVAGGFVYTYKLVNNGEK(11)-VYDLGKK(6)	0.000837	0.00306
	4	SVAGGFVYTYKLVNNGEK(11)-VYDLGKK(6)	0.000124	0.00629
	4	SVAGGFVYTYKLVNNGEK(11)-VYDLGKK(6)	0.00293	0.0109
	4	SVAGGFVYTYKLVNNGEK(11)-VYDLGKK(6)	0.00209	0.0128
	4	SVAGGFVYTYKLVNNGEK(11)-VYDLGKK(6)	0.00144	0.0131
	4	SVAGGFVYTYKLVNNGEK(11)-VYDLGKK(6)	0.000139	0.0141
	4	SVAGGFVYTYKLVNNGEK(11)-VYDLGKK(6)	0.00104	0.0956
	3	SVAGGFVYTYKLVNNGEK(11)-VYDLGKK(6)	0.00583	0.161
	5	SVAGGFVYTYKLVNNGEKLEFLHK(11)-VYDLGKK(6)	2.94e-06	0.00786
	5	SVAGGFVYTYKLVNNGEKLEFLHK(11)-VYDLGKK(6)	1.53e-07	0.0115
	4	SVAGGFVYTYKLVNNGEKLEFLHK(11)-VYDLGKK(6)	5.8e-08	0.0197
	4	SVAGGFVYTYKLVNNGEKLEFLHK(11)-VYDLGKK(6)	0.000846	0.0356
	5	SVAGGFVYTYKLVNNGEKLEFLHK(11)-VYDLGKK(6)	0.000806	0.0719
	6	SVAGGFVYTYKLVNNGEKLEFLHK(11)-VYDLGKK(6)	0.25	0.126
SF3B3_HUMAN (942)-TAF6L_HUMAN (472)	1				Inter
	5	LEFLHKTPVEEVPAAIAPFQGR(6)-FGTGQPAPTAPRPPGDKK(17)	0.237	0.508
SF3B3_HUMAN (942)-TAF6L_HUMAN (484)	3				Inter
	6	LEFLHKTPVEEVPAAIAPFQGR(6)-KMPQLTASAIVSPHGDESPR(1)	1.65e-11	1.35e-05
	6	LEFLHKTPVEEVPAAIAPFQGR(6)-KMPQLTASAIVSPHGDESPR(1)	4.18e-08	0.000367
	6	LEFLHKTPVEEVPAAIAPFQGR(6)-KMPQLTASAIVSPHGDESPR(1)	2.29e-15	0.0105
SF3B3_HUMAN (96)-SF3B3_HUMAN (1189)	4				Intra
	4	IVILEYQPSKNMFEK(10)-NVIDGDLCEQFNSMEPNKQK(18)	0.00668	0.00081
	4	IVILEYQPSKNMFEK(10)-NVIDGDLCEQFNSMEPNKQK(18)	1	0.0158
	4	IVILEYQPSKNMFEK(10)-NVIDGDLCEQFNSMEPNKQK(18)	1	0.0351
	4	IVILEYQPSKNMFEK(10)-NVIDGDLCEQFNSMEPNKQK(18)	1	0.095
SF3B3_HUMAN (96)-SF3B3_HUMAN (1191)	9				Intra
	4	IVILEYQPSKNMFEK(10)-QKNVSEELDR(2)	6.57e-08	0.000213
	4	IVILEYQPSKNMFEK(10)-QKNVSEELDR(2)	3.32e-10	0.00556
	4	IVILEYQPSKNMFEK(10)-QKNVSEELDR(2)	4.04e-05	0.269
	4	IVILEYQPSKNMFEK(10)-QKNVSEELDRTPPEVSK(2)	1	0.000238
	5	IVILEYQPSKNMFEK(10)-QKNVSEELDRTPPEVSK(2)	4.63e-06	0.00231
	4	IVILEYQPSKNMFEK(10)-QKNVSEELDRTPPEVSK(2)	1	0.00322
	5	IVILEYQPSKNMFEK(10)-QKNVSEELDRTPPEVSK(2)	1.1e-13	0.00448
	5	IVILEYQPSKNMFEK(10)-QKNVSEELDRTPPEVSK(2)	1	0.0725
	5	IVILEYQPSKNMFEK(10)-QKNVSEELDRTPPEVSK(2)	6.94e-08	0.0814
SF3B3_HUMAN (965)-SF3B3_HUMAN (1074)	20				Intra
	4	VLIGVGKLLR(7)-LPPNTNDEVDEDPTGNKALWDR(17)	1.24e-05	4.38e-05
	4	VLIGVGKLLR(7)-LPPNTNDEVDEDPTGNKALWDR(17)	1.37e-08	0.00123
	4	VLIGVGKLLR(7)-LPPNTNDEVDEDPTGNKALWDR(17)	3.53e-05	0.00168
	4	VLIGVGKLLR(7)-LPPNTNDEVDEDPTGNKALWDR(17)	0.000301	0.00195
	4	VLIGVGKLLR(7)-LPPNTNDEVDEDPTGNKALWDR(17)	5.54e-05	0.00267
	4	VLIGVGKLLR(7)-LPPNTNDEVDEDPTGNKALWDR(17)	0.000138	0.00271
	5	VLIGVGKLLR(7)-LPPNTNDEVDEDPTGNKALWDR(17)	0.000582	0.00483
	5	VLIGVGKLLR(7)-LPPNTNDEVDEDPTGNKALWDR(17)	0.00406	0.0112
	5	VLIGVGKLLR(7)-LPPNTNDEVDEDPTGNKALWDR(17)	0.000232	0.0154
	4	VLIGVGKLLR(7)-LPPNTNDEVDEDPTGNKALWDR(17)	3.19e-05	0.0168
	4	VLIGVGKLLR(7)-LPPNTNDEVDEDPTGNKALWDR(17)	1	0.0217
	4	VLIGVGKLLR(7)-LPPNTNDEVDEDPTGNKALWDR(17)	1	0.0226
	4	VLIGVGKLLR(7)-LPPNTNDEVDEDPTGNKALWDR(17)	0.000617	0.026
	5	VLIGVGKLLR(7)-LPPNTNDEVDEDPTGNKALWDR(17)	0.00556	0.0322
	3	VLIGVGKLLR(7)-LPPNTNDEVDEDPTGNKALWDR(17)	1	0.0677
	5	VLIGVGKLLR(7)-LPPNTNDEVDEDPTGNKALWDR(17)	1	0.152
	4	VLIGVGKLLR(7)-LPPNTNDEVDEDPTGNKALWDR(17)	1	0.167
	4	VLIGVGKLLR(7)-LPPNTNDEVDEDPTGNKALWDR(17)	1	0.22
	3	VLIGVGKLLR(7)-LPPNTNDEVDEDPTGNKALWDR(17)	1	0.266
	4	VLIGVGKLLR(7)-LPPNTNDEVDEDPTGNKALWDR(17)	1	0.701
SF3B3_HUMAN (965)-SF3B3_HUMAN (974)	2				Intra
	4	VLIGVGKLLR(7)-VYDLGKK(6)	1.24e-06	0.121
	4	VLIGVGKLLR(7)-VYDLGKK(6)	1.47e-05	0.293
SF3B3_HUMAN (965)-SF3B3_HUMAN (980)	1				Intra
	5	VLIGVGKLLR(7)-KCENKHIANYISGIQTIGHR(1)	0.046	0.681
SF3B3_HUMAN (965)-SF3B3_HUMAN (984)	3				Intra
	5	VLIGVGKLLR(7)-CENKHIANYISGIQTIGHR(4)	0.0102	0.161
	6	VLIGVGKLLR(7)-CENKHIANYISGIQTIGHR(4)	0.0256	0.186
	5	VLIGVGKLLR(7)-CENKHIANYISGIQTIGHR(4)	0.00179	0.328
SF3B3_HUMAN (965)-SF3B5_HUMAN (17)	5				Inter
	4	VLIGVGKLLR(7)-YTIHSQLEHLQSKYIGTGHADTTK(13)	0.0284	0.116
	4	VLIGVGKLLR(7)-YTIHSQLEHLQSKYIGTGHADTTK(13)	0.133	0.161
	4	VLIGVGKLLR(7)-YTIHSQLEHLQSKYIGTGHADTTK(13)	0.0106	0.63
	6	VLIGVGKLLR(7)-YTIHSQLEHLQSKYIGTGHADTTK(13)	0.124	0.641
	5	VLIGVGKLLR(7)-YTIHSQLEHLQSKYIGTGHADTTK(13)	9.04e-05	0.667
SF3B3_HUMAN (965)-TAF6L_HUMAN (472)	1				Inter
	4	VLIGVGKLLR(7)-FGTGQPAPTAPRPPGDKK(17)	0.000268	0.662
SF3B3_HUMAN (965)-TAF6L_HUMAN (473)	4				Inter
	4	VLIGVGKLLR(7)-KEPAAAPDSVR(1)	0.00282	1.05e-05
	4	VLIGVGKLLR(7)-KEPAAAPDSVR(1)	0.00277	0.000139
	4	VLIGVGKLLR(7)-KEPAAAPDSVR(1)	0.00832	0.0119
	3	VLIGVGKLLR(7)-KEPAAAPDSVR(1)	0.00143	0.547
SF3B3_HUMAN (965)-TAF6L_HUMAN (597)	2				Inter
	3	VLIGVGKLLR(7)-YVQKLPMIGR(4)	1.65e-05	0.0409
	4	VLIGVGKLLR(7)-YVQKLPMIGR(4)	0.0492	0.28
SF3B3_HUMAN (980)-SF3B3_HUMAN (1074)	9				Intra
	6	KCENKHIANYISGIQTIGHR(1)-LPPNTNDEVDEDPTGNKALWDR(17)	2.38e-17	4e-05
	6	KCENKHIANYISGIQTIGHR(1)-LPPNTNDEVDEDPTGNKALWDR(17)	1	0.000146
	6	KCENKHIANYISGIQTIGHR(1)-LPPNTNDEVDEDPTGNKALWDR(17)	6.46e-07	0.00114
	5	KCENKHIANYISGIQTIGHR(1)-LPPNTNDEVDEDPTGNKALWDR(17)	1	0.00231
	6	KCENKHIANYISGIQTIGHR(1)-LPPNTNDEVDEDPTGNKALWDR(17)	1	0.00323
	6	KCENKHIANYISGIQTIGHR(1)-LPPNTNDEVDEDPTGNKALWDR(17)	1.51e-05	0.00396
	6	KCENKHIANYISGIQTIGHR(1)-LPPNTNDEVDEDPTGNKALWDR(17)	2.56e-06	0.00515
	5	KCENKHIANYISGIQTIGHR(1)-LPPNTNDEVDEDPTGNKALWDR(17)	1	0.0116
	6	KCENKHIANYISGIQTIGHR(1)-LPPNTNDEVDEDPTGNKALWDR(17)	0.000335	0.016
SF3B3_HUMAN (984)-TAF9_HUMAN (108)	1				Inter
	6	CENKHIANYISGIQTIGHR(4)-QRNQTPLPLIKPYSGPR(11)	0.000105	0.515
SF3B5_HUMAN (17)-SF3B5_HUMAN (82)	1				Intra
	5	YTIHSQLEHLQSKYIGTGHADTTK(13)-MLQPCGPPADKPEEN(11)	1	0.498
SF3B5_HUMAN (17)-TRRAP_HUMAN (2638)	1				Inter
	5	YTIHSQLEHLQSKYIGTGHADTTK(13)-LWKILSDR(3)	1.02e-08	0.573
SF3B5_HUMAN (17)-TRRAP_HUMAN (3639)	1				Inter
	5	YTIHSQLEHLQSKYIGTGHADTTK(13)-DILKEVQSNMVPR(4)	0.00456	0.185
SF3B5_HUMAN (28)-SF3B5_HUMAN (82)	1				Intra
	5	YIGTGHADTTKWEWLVNQHR(11)-MLQPCGPPADKPEEN(11)	1.03e-06	0.00768
SGF29_HUMAN (161)-SGF29_HUMAN (200)	3				Intra
	4	PGDKVAAR(4)-YEVDDIDEEGKER(11)	5.31e-16	0.0118
	4	PGDKVAAR(4)-YEVDDIDEEGKER(11)	1.6e-13	0.0746
	3	PGDKVAAR(4)-YEVDDIDEEGKER(11)	3.89e-09	0.621
SGF29_HUMAN (40)-SGF29_HUMAN (50)	2				Intra
	5	SEHNLVNIQKTHER(10)-MQTENKISPYYR(6)	1	0.0234
	5	SEHNLVNIQKTHER(10)-MQTENKISPYYR(6)	1	0.0555
SGF29_HUMAN (99)-SGF29_HUMAN (161)	4				Intra
	4	IAAKIAGLYNDSEPPR(4)-PGDKVAAR(4)	0.000754	0.00919
	4	IAAKIAGLYNDSEPPR(4)-PGDKVAAR(4)	0.000131	0.0217
	3	IAAKIAGLYNDSEPPR(4)-PGDKVAAR(4)	0.000439	0.207
	4	IAAKIAGLYNDSEPPRK(4)-PGDKVAAR(4)	0.108	0.75
SP20H_HUMAN (25)-SP20H_HUMAN (27)	20				Intra
	5	QRPPKR(5)-KYLSSGR(1)	9.16e-06	0.001
	5	QRPPKR(5)-KYLSSGR(1)	4.41e-05	0.00296
	4	QRPPKR(5)-KYLSSGR(1)	1.84e-05	0.00322
	5	QRPPKR(5)-KYLSSGR(1)	0.00198	0.00384
	4	QRPPKR(5)-KYLSSGR(1)	1.67e-05	0.00459
	5	QRPPKR(5)-KYLSSGR(1)	0.0059	0.0047
	4	QRPPKR(5)-KYLSSGR(1)	1.02e-05	0.00803
	5	QRPPKR(5)-KYLSSGR(1)	0.000257	0.0101
	4	QRPPKR(5)-KYLSSGR(1)	1.7e-05	0.0106
	4	QRPPKR(5)-KYLSSGR(1)	5.23e-06	0.0334
	4	QRPPKR(5)-KYLSSGR(1)	6.61e-06	0.0362
	3	QRPPKR(5)-KYLSSGR(1)	1.26e-07	0.0402
	4	QRPPKR(5)-KYLSSGR(1)	0.000306	0.0733
	4	QRPPKR(5)-KYLSSGR(1)	0.000353	0.0749
	4	QRPPKR(5)-KYLSSGR(1)	4.09e-06	0.0969
	4	QRPPKR(5)-KYLSSGR(1)	3.55e-06	0.12
	4	QRPPKR(5)-KYLSSGR(1)	1.78e-06	0.256
	3	QRPPKR(5)-KYLSSGR(1)	1.85e-05	0.438
	4	QRPPKR(5)-KYLSSGR(1)	0.0268	0.59
	3	QRPPKR(5)-KYLSSGR(1)	2.01e-06	0.715
SP20H_HUMAN (25)-SP20H_HUMAN (34)	10				Intra
	5	QRPPKR(5)-KSVFQK(1)	0.00363	8.7e-05
	5	QRPPKR(5)-KSVFQK(1)	0.00544	0.000132
	3	QRPPKR(5)-KSVFQK(1)	4.84e-06	0.000422
	4	QRPPKR(5)-KSVFQK(1)	0.0017	0.00306
	4	QRPPKR(5)-KSVFQK(1)	0.00102	0.00729
	3	QRPPKR(5)-KSVFQK(1)	2.1e-05	0.0133
	5	QRPPKR(5)-KSVFQK(1)	0.00331	0.0531
	4	QRPPKR(5)-KSVFQK(1)	0.00126	0.0856
	3	QRPPKR(5)-KSVFQK(1)	1.05e-05	0.141
	4	QRPPKRK(5)-KSVFQK(1)	0.692	0.245
SP20H_HUMAN (269)-SP20H_HUMAN (274)	6				Intra
	4	LLDFLQKR(7)-KAGQHYDLK(1)	5.35e-07	1.17e-07
	4	LLDFLQKR(7)-KAGQHYDLK(1)	8.04e-12	1.29e-07
	5	LLDFLQKR(7)-KAGQHYDLK(1)	1.08e-06	3.32e-06
	4	LLDFLQKR(7)-KAGQHYDLK(1)	2.28e-08	0.000336
	5	LLDFLQKR(7)-KAGQHYDLK(1)	7.45e-05	0.0376
	4	LLDFLQKR(7)-KAGQHYDLK(1)	0.000568	0.0457
SP20H_HUMAN (269)-SP20H_HUMAN (282)	1				Intra
	4	LLDFLQKR(7)-AGQHYDLKISK(8)	0.118	0.396
SP20H_HUMAN (269)-SP20H_HUMAN (294)	1				Intra
	4	LLDFLQKR(7)-AGNCVDMWKR(9)	0.0591	0.547
SP20H_HUMAN (27)-SP20H_HUMAN (34)	10				Intra
	4	KYLSSGR(1)-KSVFQK(1)	1.21e-08	6.45e-10
	4	KYLSSGR(1)-KSVFQK(1)	1.15e-08	2.36e-08
	4	KYLSSGR(1)-KSVFQK(1)	0.000169	4.74e-08
	3	KYLSSGR(1)-KSVFQK(1)	7.57e-08	7.06e-07
	3	KYLSSGR(1)-KSVFQK(1)	5.53e-08	2.28e-06
	4	KYLSSGR(1)-KSVFQK(1)	8.54e-08	0.00295
	3	KYLSSGR(1)-KSVFQK(1)	5.27e-09	0.00573
	4	KYLSSGR(1)-KSVFQK(1)	1.94e-06	0.0088
	3	KYLSSGR(1)-KSVFQK(1)	2.03e-05	0.00981
	3	KYLSSGR(1)-KSVFQK(1)	0.000269	0.015
SP20H_HUMAN (274)-SP20H_HUMAN (285)	10				Intra
	4	KAGQHYDLK(1)-ISKAGNCVDMWK(3)	1.32e-11	2.14e-11
	5	KAGQHYDLK(1)-ISKAGNCVDMWK(3)	8.96e-10	3.4e-06
	3	KAGQHYDLK(1)-ISKAGNCVDMWK(3)	1.24e-06	0.00027
	5	KAGQHYDLK(1)-ISKAGNCVDMWK(3)	2.78e-11	0.000515
	5	KAGQHYDLK(1)-ISKAGNCVDMWK(3)	1.64e-07	0.000885
	4	KAGQHYDLK(1)-ISKAGNCVDMWK(3)	2.75e-09	0.000935
	3	KAGQHYDLK(1)-ISKAGNCVDMWK(3)	3.99e-13	0.00231
	4	KAGQHYDLK(1)-ISKAGNCVDMWK(3)	1.18e-09	0.015
	5	KAGQHYDLK(1)-ISKAGNCVDMWK(3)	2.64e-09	0.0493
	5	KAGQHYDLK(1)-ISKAGNCVDMWK(3)	0.0275	0.613
SP20H_HUMAN (274)-SP20H_HUMAN (294)	1				Intra
	4	KAGQHYDLK(1)-AGNCVDMWKR(9)	0.0264	0.258
SP20H_HUMAN (274)-TRRAP_HUMAN (3078)	1				Inter
	5	KAGQHYDLK(1)-IHTIPTVPIVDCFQKIR(15)	6.31e-06	0.175
SP20H_HUMAN (285)-TRRAP_HUMAN (3078)	2				Inter
	5	ISKAGNCVDMWK(3)-IHTIPTVPIVDCFQKIR(15)	2.91e-14	0.147
	5	ISKAGNCVDMWK(3)-IHTIPTVPIVDCFQKIR(15)	4.4e-07	0.442
SP20H_HUMAN (294)-TRRAP_HUMAN (3834)	3				Inter
	5	AGNCVDMWKR(9)-LHNLAQFEGGESKVNTLVAAANSLDNLCR(13)	0.00391	0.00811
	5	AGNCVDMWKR(9)-LHNLAQFEGGESKVNTLVAAANSLDNLCR(13)	0.0192	0.0569
	5	AGNCVDMWKR(9)-LHNLAQFEGGESKVNTLVAAANSLDNLCR(13)	1	0.658
SP20H_HUMAN (316)-SP20H_HUMAN (460)	1				Intra
	5	VEKSIK(3)-GVKHRPPPIK(3)	0.000517	0.0345
SP20H_HUMAN (39)-SP20H_HUMAN (94)	2				Intra
	5	SVFQKLYDLYIEECEKEPEVK(5)-GKNGSDSETIR(2)	4.65e-08	2.13e-08
	5	SVFQKLYDLYIEECEKEPEVK(5)-GKNGSDSETIR(2)	4.07e-07	0.00141
SP20H_HUMAN (418)-TRRAP_HUMAN (2968)	2				Inter
	4	VVNQYQELVQNEAKCPVK(14)-NNSLHDMKTVVK(8)	1.37e-09	0.0699
	5	VVNQYQELVQNEAKCPVK(14)-NNSLHDMKTVVK(8)	1.1e-05	0.286
SP20H_HUMAN (418)-TRRAP_HUMAN (2972)	2				Inter
	4	VVNQYQELVQNEAKCPVK(14)-TVVKTWR(4)	0.000263	0.103
	4	VVNQYQELVQNEAKCPVK(14)-TVVKTWR(4)	5.22e-05	0.228
SP20H_HUMAN (50)-SP20H_HUMAN (316)	1				Intra
	3	LYDLYIEECEKEPEVK(11)-VEKSIK(3)	0.211	0.468
SP20H_HUMAN (500)-SP20H_HUMAN (507)	1				Intra
	4	SPTPPPSSKPSSIPR(9)-KSSVDLNQVSMLSPAALSPASSSQR(1)	8.79e-10	0.00847
SP20H_HUMAN (94)-SP20H_HUMAN (235)	1				Intra
	3	GKNGSDSETIR(2)-MNTRPMKR(7)	1	0.694
ST65G_HUMAN (142)-ST65G_HUMAN (195)	4				Intra
	5	GKGEPVTELSWHSCR(2)-FTKLLR(3)	0.0016	0.00246
	5	GKGEPVTELSWHSCR(2)-FTKLLR(3)	0.0283	0.00332
	4	GKGEPVTELSWHSCR(2)-FTKLLR(3)	0.000682	0.018
	4	GKGEPVTELSWHSCR(2)-FTKLLR(3)	8.9e-07	0.0625
ST65G_HUMAN (142)-TAF6L_HUMAN (120)	1				Inter
	6	GKGEPVTELSWHSCR(2)-EVNLVELALATNIPKGCAETAVR(15)	0.189	0.28
ST65G_HUMAN (251)-ST65G_HUMAN (265)	2				Intra
	5	DYHSYMLQISKQLSEEYER(11)-IVNPEKATEDAKPVK(6)	1	0.0126
	6	IKDYHSYMLQISKQLSEEYER(13)-IVNPEKATEDAKPVK(6)	0.0028	0.0289
ST65G_HUMAN (271)-TRRAP_HUMAN (2344)	2				Inter
	4	ATEDAKPVK(6)-KNFIQAILTSLIEK(1)	5.37e-06	0.02
	4	ATEDAKPVK(6)-KNFIQAILTSLIEK(1)	2.39e-05	0.0504
ST65G_HUMAN (274)-TRRAP_HUMAN (2344)	2				Inter
	4	ATEDAKPVKIK(9)-KNFIQAILTSLIEK(1)	3.9e-05	0.135
	4	ATEDAKPVKIK(9)-KNFIQAILTSLIEK(1)	0.00177	0.227
ST65G_HUMAN (46)-ST65G_HUMAN (48)	3				Intra
	7	LVEVHDPPLHQPSANKPK(16)-PKPPTMLDIPSEPCSLTIHTIQLIQHNR(2)	7.88e-07	0.104
	7	LVEVHDPPLHQPSANKPK(16)-PKPPTMLDIPSEPCSLTIHTIQLIQHNR(2)	1	0.172
	6	LVEVHDPPLHQPSANKPK(16)-PKPPTMLDIPSEPCSLTIHTIQLIQHNR(2)	0.147	0.22
ST65G_HUMAN (48)-TAD2B_HUMAN (237)	1				Inter
	6	PKPPTMLDIPSEPCSLTIHTIQLIQHNR(2)-DYNLVPAFLGKDKK(13)	1	0.66
ST65G_HUMAN (48)-TRRAP_HUMAN (1483)	1				Inter
	7	PKPPTMLDIPSEPCSLTIHTIQLIQHNR(2)-KWMEVVVITHKGGQR(11)	1	0.629
SUPT3_HUMAN (112)-SUPT3_HUMAN (132)	7				Intra
	3	IVKGIDEDDLLEDK(3)-LSGSNNANKR(9)	1.09e-11	2.74e-10
	3	IVKGIDEDDLLEDK(3)-LSGSNNANKR(9)	8.94e-06	1.66e-05
	4	IVKGIDEDDLLEDK(3)-LSGSNNANKR(9)	1.63e-05	0.000115
	3	IVKGIDEDDLLEDK(3)-LSGSNNANKR(9)	1.75e-07	0.000263
	4	IVKGIDEDDLLEDK(3)-LSGSNNANKR(9)	0.000913	0.0546
	4	IVKGIDEDDLLEDK(3)-LSGSNNANKR(9)	0.0182	0.257
	4	IVKGIDEDDLLEDK(3)-LSGSNNANKR(9)	0.33	0.743
SUPT3_HUMAN (112)-SUPT3_HUMAN (195)	3				Intra
	4	IVKGIDEDDLLEDK(3)-QLSFSKK(6)	0.0174	0.0552
	4	IVKGIDEDDLLEDK(3)-QLSFSKK(6)	1	0.163
	3	IVKGIDEDDLLEDK(3)-QLSFSKK(6)	0.398	0.783
SUPT3_HUMAN (99)-SUPT3_HUMAN (107)	5				Intra
	4	RLLKYMFIR(4)-DYKSKIVK(3)	0.0741	0.187
	4	RLLKYMFIR(4)-DYKSKIVK(3)	0.0122	0.244
	4	RLLKYMFIR(4)-DYKSKIVK(3)	0.0279	0.307
	4	RLLKYMFIR(4)-DYKSKIVK(3)	0.000723	0.341
	3	RLLKYMFIR(4)-DYKSKIVK(3)	0.0766	0.729
SUPT3_HUMAN (99)-SUPT3_HUMAN (109)	2				Intra
	4	RLLKYMFIR(4)-DYKSKIVK(5)	0.00762	0.303
	4	RLLKYMFIR(4)-DYKSKIVK(5)	0.00953	0.587
SUPT3_HUMAN (99)-SUPT3_HUMAN (123)	1				Intra
	4	LLKYMFIR(3)-GIDEDDLLEDKLSGSNNANKR(11)	0.866	0.669
SUPT3_HUMAN (99)-SUPT3_HUMAN (132)	1				Intra
	5	LLKYMFIR(3)-GIDEDDLLEDKLSGSNNANKR(20)	0.182	0.609
SUPT3_HUMAN (99)-SUPT3_HUMAN (163)	1				Intra
	4	LLKYMFIR(3)-IAQDFLNSIDQTGELLAMFEDDEIDEVKQER(28)	1	0.198
SUPT3_HUMAN (99)-SUPT3_HUMAN (195)	4				Intra
	3	LLKYMFIR(3)-QLSFSKK(6)	7.63e-06	0.00181
	4	LLKYMFIR(3)-QLSFSKK(6)	0.00044	0.00283
	3	LLKYMFIR(3)-QLSFSKK(6)	1.02e-05	0.0959
	4	LLKYMFIR(3)-QLSFSKK(6)	0.000876	0.126
SUPT3_HUMAN (99)-TAD2B_HUMAN (383)	2				Inter
	4	LLKYMFIR(3)-DHLQKR(5)	0.00118	0.344
	4	LLKYMFIR(3)-DHLQKR(5)	0.00073	0.55
TAD2B_HUMAN (1)-TAD2B_HUMAN (287)	1				Intra
	4	MAELGK(1)-MLRAKIR(5)	0.34	0.681
TAD2B_HUMAN (328)-TAD2B_HUMAN (331)	6				Intra
	3	NLAGSKR(6)-GKEDGK(2)	8.47e-07	0.000102
	3	NLAGSKR(6)-GKEDGK(2)	0.000545	0.0756
	4	NLAGSKR(6)-GKEDGKDSEFAAIENLPGFELLSDR(2)	0.000163	0.115
	5	NLAGSKR(6)-GKEDGKDSEFAAIENLPGFELLSDR(2)	0.0342	0.443
	6	NLAGSKR(6)-GKEDGKDSEFAAIENLPGFELLSDREK(2)	0.00233	0.329
	5	NLAGSKR(6)-GKEDGKDSEFAAIENLPGFELLSDREK(2)	0.0224	0.428
TAD2B_HUMAN (378)-TAD2B_HUMAN (390)	20				Intra
	3	TIIIKDHLQK(5)-QGIPSKSR(6)	2.72e-08	8.77e-05
	3	TIIIKDHLQK(5)-QGIPSKSR(6)	2.72e-06	0.000421
	3	TIIIKDHLQK(5)-QGIPSKSR(6)	5.06e-09	0.0144
	3	TIIIKDHLQK(5)-QGIPSKSR(6)	5.19e-06	0.0377
	4	TIIIKDHLQK(5)-QGIPSKSR(6)	0.00687	0.0383
	4	TIIIKDHLQK(5)-QGIPSKSR(6)	0.0142	0.108
	4	TIIIKDHLQK(5)-QGIPSKSR(6)	0.017	0.131
	5	TIIIKDHLQK(5)-QGIPSKSR(6)	5.34e-05	0.216
	4	TIIIKDHLQK(5)-QGIPSKSR(6)	0.00501	0.217
	4	TIIIKDHLQK(5)-QGIPSKSR(6)	0.00309	0.217
	4	TIIIKDHLQK(5)-QGIPSKSR(6)	0.00918	0.253
	4	TIIIKDHLQK(5)-QGIPSKSR(6)	0.00671	0.404
	4	TIIIKDHLQK(5)-QGIPSKSR(6)	0.0383	0.455
	3	TIIIKDHLQK(5)-QGIPSKSR(6)	0.00183	0.539
	3	TIIIKDHLQK(5)-QGIPSKSR(6)	0.0556	0.712
	3	TIIIKDHLQK(5)-QGIPSKSR(6)	2.81e-05	0.787
	5	TIIIKDHLQK(5)-RQGIPSKSR(7)	0.000155	0.00674
	5	TIIIKDHLQK(5)-RQGIPSKSR(7)	0.00356	0.159
	4	TIIIKDHLQK(5)-RQGIPSKSR(7)	1.28e-06	0.228
	5	TIIIKDHLQK(5)-RQGIPSKSR(7)	0.217	0.707
TAD2B_HUMAN (390)-TAD2B_HUMAN (399)	7				Intra
	4	QGIPSKSR(6)-LPSYLDKVLK(7)	0.00299	0.0562
	4	QGIPSKSR(6)-LPSYLDKVLK(7)	0.000307	0.125
	3	QGIPSKSR(6)-LPSYLDKVLKKR(7)	0.00303	0.21
	4	QGIPSKSR(6)-LPSYLDKVLKKR(7)	0.0127	0.256
	4	QGIPSKSR(6)-LPSYLDKVLKKR(7)	0.025	0.294
	4	QGIPSKSR(6)-LPSYLDKVLKKR(7)	0.00507	0.483
	4	QGIPSKSR(6)-LPSYLDKVLKKR(7)	0.0129	0.574
TAD2B_HUMAN (390)-TAD2B_HUMAN (402)	1				Intra
	4	QGIPSKSR(6)-LPSYLDKVLKKR(10)	0.00119	0.296
TAD2B_HUMAN (7)-KAT2A_HUMAN (682)	2				Inter
	3	KYCVYCLAEVSPLR(1)-KQAQIR(1)	1.97e-06	5.06e-05
	3	KYCVYCLAEVSPLR(1)-KQAQIR(1)	9.3e-08	0.0532
TAD2B_HUMAN (7)-TAD2B_HUMAN (328)	1				Intra
	3	KYCVYCLAEVSPLR(1)-NLAGSKR(6)	0.545	0.784
TADA1_HUMAN (100)-TADA1_HUMAN (108)	2				Intra
	4	KKLSSVR(1)-QKFDHR(2)	1.87e-07	4.21e-08
	5	KKLSSVR(1)-QKFDHR(2)	0.00819	0.0729
TADA1_HUMAN (101)-TADA1_HUMAN (108)	18				Intra
	4	KLSSVR(1)-QKFDHR(2)	1.1e-08	2.74e-07
	4	KLSSVR(1)-QKFDHR(2)	1.54e-08	4.54e-07
	3	KLSSVR(1)-QKFDHR(2)	1.07e-09	7.46e-07
	3	KLSSVR(1)-QKFDHR(2)	7.58e-09	8.42e-07
	4	KLSSVR(1)-QKFDHR(2)	7.24e-08	1.06e-06
	3	KLSSVR(1)-QKFDHR(2)	2.34e-07	1.24e-06
	4	KLSSVR(1)-QKFDHR(2)	8.25e-05	2.31e-05
	3	KLSSVR(1)-QKFDHR(2)	2.24e-09	0.00206
	4	KLSSVR(1)-QKFDHR(2)	4.05e-07	0.00233
	4	KLSSVR(1)-QKFDHR(2)	1.3e-07	0.00377
	4	KLSSVR(1)-QKFDHR(2)	1.59e-05	0.0057
	3	KLSSVR(1)-QKFDHR(2)	3.93e-06	0.00936
	4	KLSSVR(1)-QKFDHR(2)	6.71e-06	0.0144
	4	KLSSVR(1)-QKFDHR(2)	0.0011	0.107
	3	KLSSVR(1)-QKFDHR(2)	0.0126	0.227
	4	KLSSVR(1)-QKFDHR(2)	0.0842	0.632
	3	KLSSVR(1)-QKFDHR(2)	1	0.718
	4	KKLSSVR(2)-QKFDHR(2)	4.7e-06	0.00995
TADA1_HUMAN (101)-TADA1_HUMAN (128)	1				Intra
	6	KLSSVR(1)-FQPQNPLSGAQQFVAKDPQDDDDLKLCSHTMMLPTR(16)	1	0.0595
TADA1_HUMAN (101)-TADA1_HUMAN (320)	1				Intra
	6	KLSSVR(1)-LWHPNHEELQQDKVHR(13)	0.000516	0.77
TADA1_HUMAN (101)-TADA1_HUMAN (329)	2				Intra
	3	KLSSVR(1)-LAAKEGLLLC(4)	3e-14	0.00159
	3	KLSSVR(1)-LAAKEGLLLC(4)	5.92e-13	0.0242
TADA1_HUMAN (108)-TADA1_HUMAN (128)	2				Intra
	5	QKFDHR(2)-FQPQNPLSGAQQFVAKDPQDDDDLK(16)	5.62e-05	0.442
	5	QKFDHR(2)-FQPQNPLSGAQQFVAKDPQDDDDLK(16)	0.28	0.643
TADA1_HUMAN (108)-TADA1_HUMAN (307)	1				Intra
	5	QKFDHR(2)-IITKLWHPNHEELQQDK(4)	0.00855	0.211
TADA1_HUMAN (108)-TADA1_HUMAN (329)	2				Intra
	4	QKFDHR(2)-LAAKEGLLLC(4)	1.84e-09	0.0238
	4	QKFDHR(2)-LAAKEGLLLC(4)	4.08e-08	0.12
TADA1_HUMAN (12)-TADA1_HUMAN (40)	1				Intra
	4	ATFVSELEAAKK(11)-ISKEEFDLEAHR(3)	0.218	0.765
TADA1_HUMAN (24)-TADA1_HUMAN (35)	4				Intra
	4	NLSEALGDNVKQYWANLK(11)-LWFKQK(4)	0.00128	0.00165
	4	NLSEALGDNVKQYWANLK(11)-LWFKQK(4)	0.0769	0.0281
	3	NLSEALGDNVKQYWANLK(11)-LWFKQK(4)	2.98e-08	0.043
	4	NLSEALGDNVKQYWANLK(11)-LWFKQK(4)	0.12	0.0737
TADA1_HUMAN (31)-TADA1_HUMAN (37)	1				Intra
	5	QYWANLKLWFK(7)-QKISKEEFDLEAHR(2)	0.000825	0.0136
TADA1_HUMAN (31)-TADA1_HUMAN (40)	1				Intra
	6	QYWANLKLWFK(7)-QKISKEEFDLEAHR(5)	1	0.0159
TADA1_HUMAN (320)-SF3B5_HUMAN (17)	2				Inter
	5	LWHPNHEELQQDKVHR(13)-YTIHSQLEHLQSKYIGTGHADTTK(13)	1	0.47
	6	LWHPNHEELQQDKVHR(13)-YTIHSQLEHLQSKYIGTGHADTTK(13)	1	0.594
TADA1_HUMAN (320)-TADA1_HUMAN (329)	5				Intra
	4	LWHPNHEELQQDKVHR(13)-LAAKEGLLLC(4)	4.56e-05	0.149
	4	LWHPNHEELQQDKVHR(13)-LAAKEGLLLC(4)	0.00106	0.169
	5	LWHPNHEELQQDKVHR(13)-LAAKEGLLLC(4)	0.000116	0.319
	5	LWHPNHEELQQDKVHR(13)-LAAKEGLLLC(4)	6.07e-07	0.343
	5	LWHPNHEELQQDKVHR(13)-LAAKEGLLLC(4)	0.0186	0.551
TADA1_HUMAN (320)-TAF6L_HUMAN (472)	1				Inter
	6	LWHPNHEELQQDKVHR(13)-FGTGQPAPTAPRPPGDKKEPAAAPDSVR(17)	1	0.64
TADA1_HUMAN (320)-TAF6L_HUMAN (484)	2				Inter
	5	LWHPNHEELQQDKVHR(13)-KMPQLTASAIVSPHGDESPR(1)	5.63e-05	0.0545
	5	LWHPNHEELQQDKVHR(13)-KMPQLTASAIVSPHGDESPR(1)	0.0686	0.388
TADA1_HUMAN (329)-TAF6L_HUMAN (549)	2				Inter
	3	LAAKEGLLLC(4)-DVFQKSR(5)	1.1e-06	0.2
	3	LAAKEGLLLC(4)-DVFQKSR(5)	3.08e-08	0.311
TADA1_HUMAN (329)-TRRAP_HUMAN (2724)	1				Inter
	3	LAAKEGLLLC(4)-GLSLQIKPK(7)	0.000221	0.331
TADA1_HUMAN (35)-TADA1_HUMAN (108)	1				Intra
	4	LWFKQK(4)-QKFDHR(2)	0.174	0.465
TADA1_HUMAN (35)-TADA1_HUMAN (40)	2				Intra
	3	LWFKQK(4)-ISKEEFDLEAHR(3)	2.86e-07	1.42e-05
	3	LWFKQK(4)-ISKEEFDLEAHR(3)	2.24e-07	0.00254
TADA1_HUMAN (40)-TADA1_HUMAN (101)	3				Intra
	5	ISKEEFDLEAHR(3)-KLSSVR(1)	9.41e-10	0.000969
	5	ISKEEFDLEAHR(3)-KLSSVR(1)	5.46e-09	0.00143
	4	ISKEEFDLEAHR(3)-KLSSVR(1)	4.44e-08	0.0174
TADA1_HUMAN (40)-TADA1_HUMAN (108)	3				Intra
	6	ISKEEFDLEAHR(3)-QKFDHR(2)	2.68e-07	8.05e-05
	4	ISKEEFDLEAHR(3)-QKFDHR(2)	0.0173	0.328
	3	ISKEEFDLEAHR(3)-QKFDHR(2)	1	0.689
TADA1_HUMAN (40)-UBP22_HUMAN (417)	1				Inter
	5	ISKEEFDLEAHR(3)-FEHSAKLRRK(6)	1	0.554
TADA1_HUMAN (95)-TADA1_HUMAN (108)	1				Intra
	4	PGKPKGK(3)-QKFDHR(2)	0.00853	0.0832
TADA3_HUMAN (129)-TADA3_HUMAN (147)	2				Intra
	4	NLQPKIQEYEFTDDPIDVPR(5)-IPKNDAPNR(3)	0.0145	0.0665
	4	NLQPKIQEYEFTDDPIDVPR(5)-IPKNDAPNR(3)	0.0975	0.35
TADA3_HUMAN (147)-TAD2B_HUMAN (235)	2				Inter
	4	IPKNDAPNR(3)-DYNLVPAFLGKDK(11)	5.61e-08	0.125
	4	IPKNDAPNR(3)-DYNLVPAFLGKDK(11)	0.000108	0.155
TADA3_HUMAN (178)-TADA3_HUMAN (354)	5				Intra
	6	TLEELLKPPEDEAEHYKIPPLGK(7)-QAELKALSAHNR(5)	0.00132	0.135
	6	TLEELLKPPEDEAEHYKIPPLGK(7)-QAELKALSAHNR(5)	0.000797	0.175
	6	TLEELLKPPEDEAEHYKIPPLGK(7)-QAELKALSAHNR(5)	0.0154	0.209
	5	TLEELLKPPEDEAEHYKIPPLGK(7)-QAELKALSAHNR(5)	0.0243	0.303
	5	TLEELLKPPEDEAEHYKIPPLGK(7)-QAELKALSAHNR(5)	1.63e-13	0.502
TADA3_HUMAN (188)-TADA3_HUMAN (354)	12				Intra
	4	TLEELLKPPEDEAEHYKIPPLGK(17)-QAELKALSAHNR(5)	1	0.0374
	5	TLEELLKPPEDEAEHYKIPPLGK(17)-QAELKALSAHNR(5)	0.000393	0.0869
	5	TLEELLKPPEDEAEHYKIPPLGK(17)-QAELKALSAHNR(5)	2.23e-10	0.135
	5	TLEELLKPPEDEAEHYKIPPLGK(17)-QAELKALSAHNR(5)	9.71e-05	0.14
	5	TLEELLKPPEDEAEHYKIPPLGK(17)-QAELKALSAHNR(5)	8.15e-09	0.255
	6	TLEELLKPPEDEAEHYKIPPLGK(17)-QAELKALSAHNR(5)	0.0326	0.292
	5	TLEELLKPPEDEAEHYKIPPLGKHYSQR(17)-RQAELKALSAHNR(6)	0.0104	0.07
	5	TLEELLKPPEDEAEHYKIPPLGKHYSQR(17)-RQAELKALSAHNR(6)	1	0.0947
	6	TLEELLKPPEDEAEHYKIPPLGKHYSQR(17)-RQAELKALSAHNR(6)	1	0.152
	5	TLEELLKPPEDEAEHYKIPPLGKHYSQR(17)-RQAELKALSAHNR(6)	1	0.156
	6	TLEELLKPPEDEAEHYKIPPLGKHYSQR(17)-RQAELKALSAHNR(6)	0.00245	0.213
	5	TLEELLKPPEDEAEHYKIPPLGKHYSQR(17)-RQAELKALSAHNR(6)	1	0.473
TADA3_HUMAN (194)-TADA3_HUMAN (354)	1				Intra
	6	TLEELLKPPEDEAEHYKIPPLGKHYSQR(23)-RQAELKALSAHNR(6)	1	0.238
TADA3_HUMAN (21)-TADA3_HUMAN (210)	3				Intra
	4	SVDHLKVCPR(6)-WAQEDLLEEQKDGAR(11)	0.528	0.501
	4	SVDHLKVCPR(6)-WAQEDLLEEQKDGAR(11)	0.0502	0.552
	4	SVDHLKVCPR(6)-WAQEDLLEEQKDGAR(11)	0.215	0.775
TADA3_HUMAN (210)-TADA3_HUMAN (221)	5				Intra
	3	WAQEDLLEEQKDGAR(11)-AAAVADKK(7)	6.93e-11	0.000476
	4	WAQEDLLEEQKDGAR(11)-AAAVADKK(7)	5.33e-06	0.0024
	3	WAQEDLLEEQKDGAR(11)-AAAVADKK(7)	6.79e-05	0.104
	4	WAQEDLLEEQKDGAR(11)-AAAVADKKK(7)	1.75e-07	0.184
	4	WAQEDLLEEQKDGAR(11)-AAAVADKKK(7)	7.32e-13	0.378
TADA3_HUMAN (221)-TADA3_HUMAN (223)	1				Intra
	3	DGARAAAVADKK(11)-KGLMGPLTELDTK(1)	1	0.735
TADA3_HUMAN (235)-TADA3_HUMAN (243)	4				Intra
	5	GLMGPLTELDTKDVDALLK(12)-KSEAQHEQPEDGCPFGALTQR(1)	1	0.00577
	5	GLMGPLTELDTKDVDALLK(12)-KSEAQHEQPEDGCPFGALTQR(1)	0.00262	0.0338
	5	GLMGPLTELDTKDVDALLK(12)-KSEAQHEQPEDGCPFGALTQR(1)	1	0.0758
	4	GLMGPLTELDTKDVDALLK(12)-KSEAQHEQPEDGCPFGALTQR(1)	1	0.106
TADA3_HUMAN (243)-TADA3_HUMAN (304)	2				Intra
	5	KSEAQHEQPEDGCPFGALTQR(1)-NQNKPFSVPHTK(4)	0.00288	0.0103
	5	KSEAQHEQPEDGCPFGALTQR(1)-NQNKPFSVPHTK(4)	1	0.0141
TADA3_HUMAN (243)-TADA3_HUMAN (312)	2				Intra
	5	KSEAQHEQPEDGCPFGALTQR(1)-NQNKPFSVPHTKSLESR(12)	1	0.0256
	5	KSEAQHEQPEDGCPFGALTQR(1)-NQNKPFSVPHTKSLESR(12)	1	0.226
TADA3_HUMAN (304)-TAD2B_HUMAN (378)	1				Inter
	6	NQNKPFSVPHTK(4)-TIIIKDHLQK(5)	6.32e-05	0.246
TADA3_HUMAN (304)-TAD2B_HUMAN (390)	2				Inter
	5	NQNKPFSVPHTK(4)-QGIPSKSR(6)	0.0476	0.0774
	5	NQNKPFSVPHTK(4)-QGIPSKSR(6)	0.0225	0.594
TADA3_HUMAN (312)-TADA3_HUMAN (319)	4				Intra
	5	NQNKPFSVPHTKSLESR(12)-IKEELIAQGLLESEDRPAEDSEDEVLAELR(2)	1	0.00428
	5	NQNKPFSVPHTKSLESR(12)-IKEELIAQGLLESEDRPAEDSEDEVLAELR(2)	1	0.0252
	6	NQNKPFSVPHTKSLESR(12)-IKEELIAQGLLESEDRPAEDSEDEVLAELR(2)	0.000986	0.241
	6	NQNKPFSVPHTKSLESR(12)-IKEELIAQGLLESEDRPAEDSEDEVLAELR(2)	6.17e-06	0.55
TADA3_HUMAN (364)-TADA3_HUMAN (372)	5				Intra
	4	KHDLLR(1)-LAKEEVSR(3)	1.02e-09	2.48e-08
	4	KHDLLR(1)-LAKEEVSR(3)	2.36e-08	1.07e-07
	3	KHDLLR(1)-LAKEEVSR(3)	2.73e-07	0.000128
	4	KHDLLR(1)-LAKEEVSR(3)	1.64e-10	0.000341
	3	KHDLLR(1)-LAKEEVSR(3)	1.08e-09	0.00166
TADA3_HUMAN (397)-TADA3_HUMAN (410)	1				Intra
	4	KIMAAR(1)-TPTKKEK(4)	0.0953	0.00728
TADA3_HUMAN (397)-TADA3_HUMAN (411)	1				Intra
	4	KIMAAR(1)-TPTKKEK(5)	0.0395	0.375
TADA3_HUMAN (397)-TADA3_HUMAN (418)	1				Intra
	4	KIMAAR(1)-DQAWKTLK(5)	2.66e-06	0.0381
TADA3_HUMAN (5)-TADA3_HUMAN (129)	1				Intra
	5	MSELKDCPLQFHDFK(5)-NLQPKIQEYEFTDDPIDVPR(5)	0.147	0.623
TADA3_HUMAN (77)-TADA3_HUMAN (85)	2				Intra
	4	VLEAETQILTDWQDKK(15)-FLKLGR(3)	4.43e-09	0.00131
	4	VLEAETQILTDWQDKK(15)-FLKLGR(3)	2.96e-10	0.0272
TADA3_HUMAN (85)-SGF29_HUMAN (50)	5				Inter
	4	FLKLGR(3)-MQTENKISPYYR(6)	4.05e-06	0.0338
	3	FLKLGR(3)-MQTENKISPYYR(6)	5.88e-08	0.102
	4	FLKLGR(3)-MQTENKISPYYR(6)	1.43e-05	0.24
	3	FLKLGR(3)-MQTENKISPYYR(6)	3.73e-07	0.285
	3	FLKLGR(3)-MQTENKISPYYR(6)	2.51e-12	0.481
TADA3_HUMAN (85)-TADA3_HUMAN (364)	1				Intra
	4	FLKLGR(3)-KHDLLR(1)	0.184	0.602
TADA3_HUMAN (85)-TADA3_HUMAN (97)	2				Intra
	4	FLKLGR(3)-DHELGAPPKHGKPK(9)	0.0103	0.0953
	5	FLKLGR(3)-DHELGAPPKHGKPK(9)	1.09e-05	0.16
TAF10_HUMAN (175)-TAF10_HUMAN (192)	4				Intra
	4	FISDIANDALQHCKMK(14)-KYTLTMEDLTPALSEYGINVK(1)	0.0138	0.00586
	4	FISDIANDALQHCKMK(14)-KYTLTMEDLTPALSEYGINVK(1)	0.0729	0.00935
	5	FISDIANDALQHCKMK(14)-KYTLTMEDLTPALSEYGINVK(1)	0.00946	0.071
	5	FISDIANDALQHCKMK(14)-KYTLTMEDLTPALSEYGINVK(1)	3.22e-05	0.212
TAF10_HUMAN (177)-TAF10_HUMAN (213)	1				Intra
	3	MKGTASGSSR(2)-KPHYFT(1)	3.13e-06	0.0351
TAF10_HUMAN (177)-TAF12_HUMAN (141)	2				Inter
	4	MKGTASGSSR(2)-KACTTEAHK(1)	1.54e-09	4.79e-07
	4	MKGTASGSSR(2)-KACTTEAHK(1)	1.24e-08	0.00201
TAF10_HUMAN (177)-TAF12_HUMAN (149)	1				Inter
	4	MKGTASGSSR(2)-ACTTEAHKQR(8)	1.11e-06	0.0109
TAF10_HUMAN (192)-TRRAP_HUMAN (1694)	2				Inter
	5	KYTLTMEDLTPALSEYGINVK(1)-KENMAATNWKEPKLLAYCLLNYCK(13)	1	0.54
	4	KYTLTMEDLTPALSEYGINVK(1)-KENMAATNWKEPKLLAYCLLNYCK(13)	1	0.558
TAF12_HUMAN (107)-TADA1_HUMAN (24)	1				Inter
	4	KSSTLEVK(1)-NLSEALGDNVKQYWANLK(11)	5.92e-14	0.00341
TAF12_HUMAN (107)-TAF12_HUMAN (149)	2				Intra
	4	KSSTLEVK(1)-ACTTEAHKQR(8)	0.000323	0.00811
	4	KSSTLEVK(1)-ACTTEAHKQR(8)	0.0354	0.47
TAF12_HUMAN (107)-TAF9_HUMAN (62)	2				Inter
	4	KSSTLEVK(1)-IYSSHAKK(7)	7.85e-07	2.81e-05
	4	KSSTLEVK(1)-IYSSHAKK(7)	0.0134	0.373
TAF12_HUMAN (114)-TAF9_HUMAN (62)	4				Inter
	6	SSTLEVKDVQLHLER(7)-IYSSHAKK(7)	0.0168	0.0627
	4	SSTLEVKDVQLHLER(7)-IYSSHAKK(7)	0.00156	0.0946
	5	SSTLEVKDVQLHLER(7)-IYSSHAKK(7)	0.00686	0.208
	6	SSTLEVKDVQLHLER(7)-IYSSHAKK(7)	0.0221	0.211
TAF12_HUMAN (140)-TAF12_HUMAN (149)	12				Intra
	5	QWNMWIPGFGSEEIRPYKK(18)-ACTTEAHKQR(8)	1.37e-10	0.000456
	5	QWNMWIPGFGSEEIRPYKK(18)-ACTTEAHKQR(8)	1.82e-08	0.0159
	5	QWNMWIPGFGSEEIRPYKK(18)-ACTTEAHKQR(8)	1.51e-08	0.0242
	4	QWNMWIPGFGSEEIRPYKK(18)-ACTTEAHKQR(8)	4.67e-08	0.225
	6	QWNMWIPGFGSEEIRPYKK(18)-ACTTEAHKQR(8)	0.0662	0.235
	4	QWNMWIPGFGSEEIRPYKK(18)-ACTTEAHKQR(8)	0.00907	0.305
	5	QWNMWIPGFGSEEIRPYKK(18)-ACTTEAHKQR(8)	0.00318	0.355
	6	QWNMWIPGFGSEEIRPYKK(18)-ACTTEAHKQR(8)	0.0474	0.372
	6	QWNMWIPGFGSEEIRPYKK(18)-ACTTEAHKQR(8)	0.0667	0.452
	4	QWNMWIPGFGSEEIRPYKK(18)-ACTTEAHKQR(8)	5.75e-07	0.514
	5	QWNMWIPGFGSEEIRPYKK(18)-ACTTEAHKQR(8)	5.68e-07	0.543
	4	QWNMWIPGFGSEEIRPYKK(18)-ACTTEAHKQR(8)	1.21e-05	0.769
TAF12_HUMAN (141)-KAT2A_HUMAN (682)	1				Inter
	4	KACTTEAHK(1)-KQAQIR(1)	0.0284	0.574
TAF12_HUMAN (60)-TADA1_HUMAN (101)	2				Inter
	4	LSPENNQVLTKK(11)-KLSSVR(1)	1.19e-09	0.00219
	4	LSPENNQVLTKK(11)-KLSSVR(1)	0.00456	0.297
TAF12_HUMAN (60)-TADA1_HUMAN (40)	3				Inter
	4	LSPENNQVLTKK(11)-ISKEEFDLEAHR(3)	0.0018	0.0934
	5	LSPENNQVLTKK(11)-ISKEEFDLEAHR(3)	1	0.278
	4	LSPENNQVLTKK(11)-ISKEEFDLEAHR(3)	0.00187	0.425
TAF12_HUMAN (60)-TAF12_HUMAN (62)	7				Intra
	3	LSPENNQVLTKK(11)-KLQDLVR(1)	5.86e-51	1.35e-06
	3	LSPENNQVLTKK(11)-KLQDLVR(1)	1.2e-24	1.96e-06
	4	LSPENNQVLTKK(11)-KLQDLVR(1)	1.93e-10	0.000214
	3	LSPENNQVLTKK(11)-KLQDLVR(1)	2.16e-13	0.000412
	3	LSPENNQVLTKK(11)-KLQDLVR(1)	1.35e-07	0.00567
	4	LSPENNQVLTKK(11)-KLQDLVR(1)	1.22e-09	0.0183
	4	LSPENNQVLTKK(11)-KLQDLVR(1)	7.47e-08	0.0635
TAF12_HUMAN (62)-TADA1_HUMAN (101)	3				Inter
	3	KLQDLVR(1)-KLSSVR(1)	2.83e-09	8.82e-10
	4	KLQDLVR(1)-KLSSVR(1)	4.88e-09	7.38e-08
	4	KLQDLVR(1)-KLSSVR(1)	1.39e-09	0.00101
TAF12_HUMAN (62)-TADA1_HUMAN (108)	4				Inter
	5	KLQDLVR(1)-QKFDHR(2)	2.41e-08	3.23e-05
	4	KLQDLVR(1)-QKFDHR(2)	0.00259	0.000171
	5	KLQDLVR(1)-QKFDHR(2)	2.26e-07	0.0196
	4	KLQDLVR(1)-QKFDHR(2)	0.000838	0.0938
TAF12_HUMAN (62)-TADA1_HUMAN (35)	1				Inter
	4	KLQDLVR(1)-LWFKQK(4)	0.000193	0.00345
TAF12_HUMAN (62)-TAF6L_HUMAN (549)	1				Inter
	3	KLQDLVR(1)-DVFQKSR(5)	1.24e-05	0.592
TAF5L_HUMAN (162)-SF3B3_HUMAN (974)	1				Inter
	4	AFLDNKYVVR(6)-VYDLGKK(6)	0.0141	0.547
TAF5L_HUMAN (162)-SP20H_HUMAN (27)	2				Inter
	4	AFLDNKYVVR(6)-KYLSSGR(1)	3.47e-08	0.00436
	4	AFLDNKYVVR(6)-KYLSSGR(1)	1.31e-07	0.0231
TAF5L_HUMAN (162)-TAF5L_HUMAN (448)	3				Intra
	4	AFLDNKYVVR(6)-FHPNSNYLATGSTDKTVR(15)	2.88e-05	0.025
	4	AFLDNKYVVR(6)-FHPNSNYLATGSTDKTVR(15)	0.00201	0.0836
	4	AFLDNKYVVR(6)-FHPNSNYLATGSTDKTVR(15)	0.0097	0.288
TAF5L_HUMAN (162)-TAF5L_HUMAN (481)	1				Intra
	4	AFLDNKYVVR(6)-GPVLSLAFSPNGKYLASAGEDQR(13)	1	0.575
TAF5L_HUMAN (162)-TAF5L_HUMAN (493)	2				Intra
	4	AFLDNKYVVR(6)-LKLWDLASGTLYK(2)	2.95e-10	7.54e-07
	4	AFLDNKYVVR(6)-LKLWDLASGTLYK(2)	2.53e-07	0.000581
TAF5L_HUMAN (162)-TAF6L_HUMAN (549)	1				Inter
	3	AFLDNKYVVR(6)-DVFQKSR(5)	3.08e-05	0.332
TAF5L_HUMAN (18)-SP20H_HUMAN (94)	1				Inter
	4	TEQIQMAVSCYLKR(13)-GKNGSDSETIR(2)	1.92e-10	0.000665
TAF5L_HUMAN (18)-TAF5L_HUMAN (30)	6				Intra
	4	TEQIQMAVSCYLKR(13)-QYVDSDGPLKQGLR(10)	1.55e-07	0.00221
	4	TEQIQMAVSCYLKR(13)-QYVDSDGPLKQGLR(10)	0.000241	0.0433
	4	TEQIQMAVSCYLKR(13)-QYVDSDGPLKQGLR(10)	0.0112	0.0833
	4	TEQIQMAVSCYLKR(13)-QYVDSDGPLKQGLR(10)	0.000736	0.0924
	4	TEQIQMAVSCYLKR(13)-QYVDSDGPLKQGLR(10)	0.00456	0.303
	3	TEQIQMAVSCYLKR(13)-QYVDSDGPLKQGLR(10)	1	0.32
TAF5L_HUMAN (30)-SP20H_HUMAN (27)	23				Inter
	3	QYVDSDGPLKQGLR(10)-KYLSSGR(1)	1.21e-17	7.92e-08
	4	QYVDSDGPLKQGLR(10)-KYLSSGR(1)	1.35e-11	1.73e-07
	3	QYVDSDGPLKQGLR(10)-KYLSSGR(1)	5.01e-17	1.18e-05
	4	QYVDSDGPLKQGLR(10)-KYLSSGR(1)	1.15e-12	2.3e-05
	4	QYVDSDGPLKQGLR(10)-KYLSSGR(1)	2.42e-11	6.15e-05
	4	QYVDSDGPLKQGLR(10)-KYLSSGR(1)	6.58e-10	8.89e-05
	3	QYVDSDGPLKQGLR(10)-KYLSSGR(1)	2.6e-15	0.00201
	3	QYVDSDGPLKQGLR(10)-KYLSSGR(1)	6.2e-12	0.00397
	4	QYVDSDGPLKQGLR(10)-KYLSSGR(1)	2.43e-13	0.00836
	3	QYVDSDGPLKQGLR(10)-KYLSSGR(1)	4.81e-18	0.00904
	4	QYVDSDGPLKQGLR(10)-KYLSSGR(1)	1.18e-10	0.0304
	4	QYVDSDGPLKQGLR(10)-KYLSSGR(1)	4.92e-08	0.134
	4	QYVDSDGPLKQGLR(10)-KYLSSGR(1)	2.3e-08	0.251
	3	QYVDSDGPLKQGLR(10)-KYLSSGR(1)	1.58e-08	0.268
	4	RQYVDSDGPLKQGLR(11)-KYLSSGR(1)	8.86e-11	1.14e-06
	4	RQYVDSDGPLKQGLR(11)-KYLSSGR(1)	4.58e-09	2.86e-06
	5	RQYVDSDGPLKQGLR(11)-KYLSSGR(1)	4.85e-10	9.69e-06
	4	RQYVDSDGPLKQGLR(11)-KYLSSGR(1)	1.67e-10	0.00573
	4	RQYVDSDGPLKQGLR(11)-KYLSSGR(1)	1.47e-10	0.0136
	4	RQYVDSDGPLKQGLR(11)-KYLSSGR(1)	2.5e-13	0.037
	5	RQYVDSDGPLKQGLR(11)-KYLSSGR(1)	6.65e-08	0.378
	4	RQYVDSDGPLKQGLR(11)-KYLSSGR(1)	1.32e-05	0.538
	5	QYVDSDGPLKQGLR(10)-RKYLSSGR(2)	1.03e-08	0.55
TAF5L_HUMAN (30)-SP20H_HUMAN (34)	1				Inter
	4	QYVDSDGPLKQGLR(10)-KSVFQK(1)	6.55e-05	0.261
TAF5L_HUMAN (30)-TAF5L_HUMAN (162)	7				Intra
	3	QYVDSDGPLKQGLR(10)-AFLDNKYVVR(6)	0.000147	0.00306
	4	QYVDSDGPLKQGLR(10)-AFLDNKYVVR(6)	0.000174	0.00531
	4	QYVDSDGPLKQGLR(10)-AFLDNKYVVR(6)	0.000118	0.0327
	4	QYVDSDGPLKQGLR(10)-AFLDNKYVVR(6)	0.00067	0.0372
	3	QYVDSDGPLKQGLR(10)-AFLDNKYVVR(6)	0.00347	0.05
	4	QYVDSDGPLKQGLR(10)-AFLDNKYVVR(6)	0.00117	0.0632
	4	QYVDSDGPLKQGLR(10)-AFLDNKYVVR(6)	0.136	0.269
TAF5L_HUMAN (30)-TAF5L_HUMAN (448)	1				Intra
	4	QYVDSDGPLKQGLR(10)-FHPNSNYLATGSTDKTVR(15)	1	0.136
TAF5L_HUMAN (30)-TAF5L_HUMAN (481)	3				Intra
	4	QYVDSDGPLKQGLR(10)-GPVLSLAFSPNGKYLASAGEDQR(13)	1	0.00445
	4	QYVDSDGPLKQGLR(10)-GPVLSLAFSPNGKYLASAGEDQR(13)	0.0845	0.00482
	4	QYVDSDGPLKQGLR(10)-GPVLSLAFSPNGKYLASAGEDQR(13)	1	0.0111
TAF5L_HUMAN (448)-TADA1_HUMAN (101)	1				Inter
	5	FHPNSNYLATGSTDKTVR(15)-KLSSVR(1)	0.000317	0.34
TAF5L_HUMAN (448)-TADA1_HUMAN (108)	3				Inter
	4	FHPNSNYLATGSTDKTVR(15)-QKFDHR(2)	5.88e-06	0.175
	4	FHPNSNYLATGSTDKTVR(15)-QKFDHR(2)	1.49e-07	0.408
	5	FHPNSNYLATGSTDKTVR(15)-QKFDHR(2)	3.92e-06	0.467
TAF5L_HUMAN (448)-TAF5L_HUMAN (493)	4				Intra
	4	FHPNSNYLATGSTDKTVR(15)-LKLWDLASGTLYK(2)	5.56e-09	0.0065
	4	FHPNSNYLATGSTDKTVR(15)-LKLWDLASGTLYK(2)	1.52e-15	0.0132
	5	FHPNSNYLATGSTDKTVR(15)-LKLWDLASGTLYK(2)	2.79e-05	0.0163
	5	FHPNSNYLATGSTDKTVR(15)-LKLWDLASGTLYK(2)	2.97e-09	0.0291
TAF5L_HUMAN (448)-TAF6L_HUMAN (56)	2				Inter
	5	FHPNSNYLATGSTDKTVR(15)-EATQNSSQFMKHTK(11)	0.00696	0.584
	4	FHPNSNYLATGSTDKTVR(15)-EATQNSSQFMKHTK(11)	1	0.629
TAF5L_HUMAN (448)-TAF6L_HUMAN (597)	1				Inter
	4	FHPNSNYLATGSTDKTVR(15)-YVQKLPMIGR(4)	9.2e-09	0.423
TAF5L_HUMAN (481)-SF3B3_HUMAN (1074)	2				Inter
	4	GPVLSLAFSPNGKYLASAGEDQR(13)-LPPNTNDEVDEDPTGNKALWDR(17)	1	0.00547
	5	GPVLSLAFSPNGKYLASAGEDQR(13)-LPPNTNDEVDEDPTGNKALWDR(17)	1	0.0109
TAF5L_HUMAN (481)-SP20H_HUMAN (27)	2				Inter
	4	GPVLSLAFSPNGKYLASAGEDQR(13)-KYLSSGR(1)	6.5e-09	0.00254
	4	GPVLSLAFSPNGKYLASAGEDQR(13)-KYLSSGR(1)	1.28e-08	0.0303
TAF5L_HUMAN (481)-TAF5L_HUMAN (493)	1				Intra
	4	GPVLSLAFSPNGKYLASAGEDQR(13)-LKLWDLASGTLYK(2)	1	0.000173
TAF5L_HUMAN (493)-TADA1_HUMAN (101)	5				Inter
	4	LKLWDLASGTLYK(2)-KLSSVR(1)	5.36e-05	1.74e-08
	4	LKLWDLASGTLYK(2)-KLSSVR(1)	9.59e-06	0.000776
	3	LKLWDLASGTLYK(2)-KLSSVR(1)	8.81e-08	0.00366
	3	LKLWDLASGTLYK(2)-KLSSVR(1)	3.5e-09	0.00527
	3	LKLWDLASGTLYK(2)-KLSSVR(1)	1.14e-07	0.0446
TAF5L_HUMAN (493)-TADA1_HUMAN (108)	2				Inter
	4	LKLWDLASGTLYK(2)-QKFDHR(2)	6.44e-09	0.00882
	4	LKLWDLASGTLYK(2)-QKFDHR(2)	0.000208	0.418
TAF6L_HUMAN (320)-TAF6L_HUMAN (373)	1				Intra
	6	ILADPVRPLCCHYGAVVGLHALGWKAVER(25)-MKAQAAEPNR(2)	0.156	0.621
TAF6L_HUMAN (373)-TAF6L_HUMAN (597)	1				Intra
	4	MKAQAAEPNR(2)-YVQKLPMIGR(4)	0.0887	0.434
TAF6L_HUMAN (472)-TAF6L_HUMAN (473)	7				Intra
	5	FGTGQPAPTAPRPPGDKK(17)-KEPAAAPDSVR(1)	2.14e-05	0.107
	5	FGTGQPAPTAPRPPGDKK(17)-KEPAAAPDSVR(1)	0.000128	0.14
	5	FGTGQPAPTAPRPPGDKK(17)-KEPAAAPDSVR(1)	0.00154	0.144
	5	FGTGQPAPTAPRPPGDKK(17)-KEPAAAPDSVR(1)	0.000104	0.264
	5	FGTGQPAPTAPRPPGDKK(17)-KEPAAAPDSVR(1)	2.03e-05	0.429
	5	FGTGQPAPTAPRPPGDKK(17)-KEPAAAPDSVR(1)	2.43e-05	0.548
	4	FGTGQPAPTAPRPPGDKK(17)-KEPAAAPDSVR(1)	0.0451	0.548
TAF6L_HUMAN (472)-TAF6L_HUMAN (484)	17				Intra
	6	FGTGQPAPTAPRPPGDKKEPAAAPDSVR(17)-KMPQLTASAIVSPHGDESPR(1)	0.000791	2.97e-06
	6	FGTGQPAPTAPRPPGDKKEPAAAPDSVR(17)-KMPQLTASAIVSPHGDESPR(1)	1	1.08e-05
	6	FGTGQPAPTAPRPPGDKKEPAAAPDSVR(17)-KMPQLTASAIVSPHGDESPR(1)	0.0306	3.46e-05
	6	FGTGQPAPTAPRPPGDKKEPAAAPDSVR(17)-KMPQLTASAIVSPHGDESPR(1)	1	0.000593
	6	FGTGQPAPTAPRPPGDKKEPAAAPDSVR(17)-KMPQLTASAIVSPHGDESPR(1)	0.0659	0.00089
	6	FGTGQPAPTAPRPPGDKKEPAAAPDSVR(17)-KMPQLTASAIVSPHGDESPR(1)	0.000194	0.00141
	6	FGTGQPAPTAPRPPGDKKEPAAAPDSVR(17)-KMPQLTASAIVSPHGDESPR(1)	0.000615	0.00314
	6	FGTGQPAPTAPRPPGDKKEPAAAPDSVR(17)-KMPQLTASAIVSPHGDESPR(1)	1	0.00423
	6	FGTGQPAPTAPRPPGDKKEPAAAPDSVR(17)-KMPQLTASAIVSPHGDESPR(1)	1	0.00623
	5	FGTGQPAPTAPRPPGDKKEPAAAPDSVR(17)-KMPQLTASAIVSPHGDESPR(1)	1	0.02
	5	FGTGQPAPTAPRPPGDKKEPAAAPDSVR(17)-KMPQLTASAIVSPHGDESPR(1)	1	0.0203
	6	FGTGQPAPTAPRPPGDKKEPAAAPDSVR(17)-KMPQLTASAIVSPHGDESPR(1)	2.99e-11	0.0266
	5	FGTGQPAPTAPRPPGDKKEPAAAPDSVR(17)-KMPQLTASAIVSPHGDESPR(1)	1	0.2
	5	FGTGQPAPTAPRPPGDKK(17)-KMPQLTASAIVSPHGDESPR(1)	0.000131	0.000599
	5	FGTGQPAPTAPRPPGDKK(17)-KMPQLTASAIVSPHGDESPR(1)	0.0409	0.00387
	5	FGTGQPAPTAPRPPGDKK(17)-KMPQLTASAIVSPHGDESPR(1)	0.17	0.0354
	5	FGTGQPAPTAPRPPGDKK(17)-KMPQLTASAIVSPHGDESPR(1)	0.693	0.0861
TAF6L_HUMAN (472)-TAF6L_HUMAN (597)	4				Intra
	5	FGTGQPAPTAPRPPGDKKEPAAAPDSVR(17)-YVQKLPMIGR(4)	3.65e-05	0.156
	5	FGTGQPAPTAPRPPGDKKEPAAAPDSVR(17)-YVQKLPMIGR(4)	0.0142	0.297
	6	FGTGQPAPTAPRPPGDKKEPAAAPDSVR(17)-YVQKLPMIGR(4)	0.00195	0.318
	5	FGTGQPAPTAPRPPGDKKEPAAAPDSVR(17)-YVQKLPMIGR(4)	0.00427	0.355
TAF6L_HUMAN (473)-TAF6L_HUMAN (484)	10				Intra
	5	KEPAAAPDSVR(1)-KMPQLTASAIVSPHGDESPR(1)	1.72e-20	4.39e-10
	5	KEPAAAPDSVR(1)-KMPQLTASAIVSPHGDESPR(1)	1.67e-11	1.16e-08
	4	KEPAAAPDSVR(1)-KMPQLTASAIVSPHGDESPR(1)	3.99e-13	7.16e-07
	4	KEPAAAPDSVR(1)-KMPQLTASAIVSPHGDESPR(1)	8.63e-13	0.000172
	4	KEPAAAPDSVR(1)-KMPQLTASAIVSPHGDESPR(1)	5.55e-11	0.000177
	5	KEPAAAPDSVR(1)-KMPQLTASAIVSPHGDESPR(1)	1.68e-27	0.000365
	5	KEPAAAPDSVR(1)-KMPQLTASAIVSPHGDESPR(1)	3.78e-07	0.000513
	5	KEPAAAPDSVR(1)-KMPQLTASAIVSPHGDESPR(1)	1.77e-09	0.000807
	4	KEPAAAPDSVR(1)-KMPQLTASAIVSPHGDESPR(1)	1	0.0144
	5	FGTGQPAPTAPRPPGDKKEPAAAPDSVR(18)-KMPQLTASAIVSPHGDESPR(1)	1	0.0624
TAF6L_HUMAN (473)-TAF6L_HUMAN (597)	1				Intra
	4	KEPAAAPDSVR(1)-YVQKLPMIGR(4)	0.00332	0.109
TAF6L_HUMAN (484)-TAF6L_HUMAN (549)	1				Intra
	5	KMPQLTASAIVSPHGDESPR(1)-DVFQKSR(5)	0.00763	0.704
TAF6L_HUMAN (484)-TAF6L_HUMAN (597)	7				Intra
	4	KMPQLTASAIVSPHGDESPR(1)-YVQKLPMIGR(4)	6.2e-05	0.0153
	5	KMPQLTASAIVSPHGDESPR(1)-YVQKLPMIGR(4)	3.83e-05	0.0552
	5	KMPQLTASAIVSPHGDESPR(1)-YVQKLPMIGR(4)	1.21e-05	0.067
	4	KMPQLTASAIVSPHGDESPR(1)-YVQKLPMIGR(4)	2.44e-05	0.0777
	5	KMPQLTASAIVSPHGDESPR(1)-YVQKLPMIGR(4)	2.88e-05	0.108
	5	KMPQLTASAIVSPHGDESPR(1)-YVQKLPMIGR(4)	7.42e-12	0.145
	5	KMPQLTASAIVSPHGDESPR(1)-YVQKLPMIGR(4)	2.2e-05	0.238
TAF6L_HUMAN (549)-TAF6L_HUMAN (597)	10				Intra
	3	DVFQKSR(5)-YVQKLPMIGR(4)	3.5e-14	2.07e-06
	3	DVFQKSR(5)-YVQKLPMIGR(4)	1.09e-14	2.06e-05
	4	DVFQKSR(5)-YVQKLPMIGR(4)	1e-07	0.00622
	3	DVFQKSR(5)-YVQKLPMIGR(4)	1.79e-10	0.0108
	4	DVFQKSR(5)-YVQKLPMIGR(4)	0.00982	0.0357
	3	DVFQKSR(5)-YVQKLPMIGR(4)	2.44e-14	0.043
	4	DVFQKSR(5)-YVQKLPMIGR(4)	0.00132	0.0673
	4	DVFQKSR(5)-YVQKLPMIGR(4)	1.6e-05	0.17
	4	DVFQKSR(5)-YVQKLPMIGR(4)	0.000119	0.194
	4	DVFQKSR(5)-YVQKLPMIGR(4)	0.0919	0.215
TAF6L_HUMAN (56)-TAF6L_HUMAN (597)	1				Intra
	4	LREATQNSSQFMKHTK(13)-YVQKLPMIGR(4)	1	0.755
TAF6L_HUMAN (56)-TAF6L_HUMAN (62)	2				Intra
	4	EATQNSSQFMKHTK(11)-KLTVEDFNR(1)	0.000363	0.26
	4	EATQNSSQFMKHTK(11)-KLTVEDFNR(1)	0.0181	0.583
TAF6L_HUMAN (62)-TAF6L_HUMAN (120)	3				Intra
	4	KLTVEDFNR(1)-EVNLVELALATNIPKGCAETAVR(15)	8.46e-23	0.00228
	4	KLTVEDFNR(1)-EVNLVELALATNIPKGCAETAVR(15)	3.19e-25	0.0198
	4	KLTVEDFNR(1)-EVNLVELALATNIPKGCAETAVR(15)	1	0.0363
TAF9_HUMAN (10)-TAF6L_HUMAN (62)	2				Inter
	4	TASPKSMPK(5)-KLTVEDFNR(1)	0.0198	0.0677
	4	TASPKSMPK(5)-KLTVEDFNR(1)	0.000197	0.623
TAF9_HUMAN (10)-TAF9_HUMAN (24)	5				Intra
	3	TASPKSMPK(5)-DAQMMAQILKDMGITEYEPR(10)	0.00341	0.00512
	4	TASPKSMPK(5)-DAQMMAQILKDMGITEYEPR(10)	1	0.0123
	4	TASPKSMPK(5)-DAQMMAQILKDMGITEYEPR(10)	2.24e-05	0.0168
	4	TASPKSMPK(5)-DAQMMAQILKDMGITEYEPR(10)	0.000112	0.0272
	4	TASPKSMPK(5)-DAQMMAQILKDMGITEYEPR(10)	0.000497	0.0284
TAF9_HUMAN (108)-SF3B5_HUMAN (17)	1				Inter
	5	NQTPLPLIKPYSGPR(9)-YTIHSQLEHLQSKYIGTGHADTTK(13)	1	0.405
TAF9_HUMAN (108)-TADA1_HUMAN (320)	1				Inter
	6	NQTPLPLIKPYSGPR(9)-LWHPNHEELQQDKVHR(13)	0.00821	0.645
TAF9_HUMAN (130)-TAF9_HUMAN (135)	4				Intra
	4	LKSLQK(2)-KASTSAGR(1)	3.78e-06	4.24e-08
	4	LKSLQK(2)-KASTSAGR(1)	0.000692	4.84e-05
	4	LKSLQK(2)-KASTSAGR(1)	0.00187	0.146
	4	LKSLQK(2)-KASTSAGR(1)	0.00387	0.156
TAF9_HUMAN (135)-TRRAP_HUMAN (2638)	4				Inter
	4	KASTSAGR(1)-LWKILSDR(3)	1.02e-07	2.54e-05
	4	KASTSAGR(1)-LWKILSDR(3)	1.22e-09	0.00236
	3	KASTSAGR(1)-LWKILSDR(3)	3.1e-08	0.016
	3	KASTSAGR(1)-LWKILSDR(3)	4.03e-09	0.0388
TRRAP_HUMAN (1008)-TRRAP_HUMAN (2582)	1				Intra
	3	YKAQDTPAR(2)-ELSEKDIGNQLHMLTNR(5)	1	0.789
TRRAP_HUMAN (1222)-TRRAP_HUMAN (1236)	3				Intra
	4	CATPLKDEER(6)-AEEIVAAQEKSFHHVTHDLVR(10)	0.038	0.0281
	4	CATPLKDEER(6)-AEEIVAAQEKSFHHVTHDLVR(10)	1	0.252
	5	CATPLKDEER(6)-AEEIVAAQEKSFHHVTHDLVR(10)	1	0.573
TRRAP_HUMAN (1294)-TRRAP_HUMAN (1462)	1				Intra
	6	EVLQDMVPPKKHLLR(11)-LTSVTRLFPNSFNDKFCDQMMQHLR(15)	1	0.397
TRRAP_HUMAN (1294)-TRRAP_HUMAN (3457)	1				Intra
	4	EVLQDMVPPKKHLLR(11)-QLPKFFLIEEKCR(4)	1	0.67
TRRAP_HUMAN (1333)-TRRAP_HUMAN (1385)	1				Intra
	5	LFTMDLNVVEHKVFYTELLNLCEAEDSALTK(12)-EKIIAALFK(2)	9.44e-06	0.0108
TRRAP_HUMAN (1541)-TRRAP_HUMAN (2362)	1				Intra
	3	PLLEVVMKTER(8)-SPDAKILR(5)	1	0.508
TRRAP_HUMAN (1682)-TRRAP_HUMAN (1691)	1				Intra
	3	KENMAATNWK(1)-ENMAATNWKEPK(9)	1	0.74
TRRAP_HUMAN (1705)-TRRAP_HUMAN (3050)	1				Intra
	4	LLAYCLLNYCKR(11)-KQGLVNVALDILSR(1)	1	0.669
TRRAP_HUMAN (1749)-TRRAP_HUMAN (2582)	1				Intra
	3	NYSIAQKR(7)-ELSEKDIGNQLHMLTNR(5)	0.802	0.615
TRRAP_HUMAN (1893)-TRRAP_HUMAN (1899)	2				Intra
	6	YSGHLLLAHIIAKFAIHK(13)-KIVLQVFHSLLKAHAMEAR(1)	0.0179	0.00456
	5	YSGHLLLAHIIAKFAIHK(13)-KIVLQVFHSLLKAHAMEAR(1)	1	0.0182
TRRAP_HUMAN (1972)-TRRAP_HUMAN (2022)	2				Intra
	6	IIVEEGHTVPQLVHILHLIVQHFKVYYPVR(24)-IKDQQPDSDMDPNSSGEGVNSVSSSIK(2)	1	0.0453
	6	IIVEEGHTVPQLVHILHLIVQHFKVYYPVR(24)-IKDQQPDSDMDPNSSGEGVNSVSSSIK(2)	1	0.0907
TRRAP_HUMAN (2)-TRRAP_HUMAN (2299)	1				Intra
	4	AFVATQGATVVDQTTLMKK(1)-LISVFMRSLQKMVR(11)	1	0.399
TRRAP_HUMAN (2059)-TRRAP_HUMAN (2087)	2				Intra
	4	GLSVDSAQEVKR(11)-SQSLPGADSLLAKPIDK(13)	0.0252	0.346
	4	GLSVDSAQEVKR(11)-SQSLPGADSLLAKPIDK(13)	0.000106	0.393
TRRAP_HUMAN (2276)-TRRAP_HUMAN (2362)	2				Intra
	4	ATNANPSQLFGTLMILKSACSNNPSYIDR(17)-SPDAKILR(5)	0.0596	0.164
	4	ATNANPSQLFGTLMILKSACSNNPSYIDR(17)-SPDAKILR(5)	0.0015	0.171
TRRAP_HUMAN (2362)-TRRAP_HUMAN (2369)	4				Intra
	3	SPDAKILR(5)-AVVKIVEEWVK(4)	2.95e-06	4.73e-07
	4	SPDAKILR(5)-AVVKIVEEWVK(4)	0.000474	2.74e-06
	4	SPDAKILR(5)-AVVKIVEEWVK(4)	0.000363	0.000488
	3	SPDAKILR(5)-AVVKIVEEWVK(4)	1.57e-07	0.000667
TRRAP_HUMAN (2362)-TRRAP_HUMAN (3197)	2				Intra
	4	SPDAKILR(5)-SRKYLAK(3)	0.00665	0.282
	4	SPDAKILR(5)-SRKYLAK(3)	0.0443	0.778
TRRAP_HUMAN (2457)-TRRAP_HUMAN (3451)	1				Intra
	4	CAQPLIRAKFFEVFDNSMK(9)-ILEAKTK(5)	0.577	0.753
TRRAP_HUMAN (2543)-TRRAP_HUMAN (2577)	1				Intra
	4	AAFAMVTHVKQEPR(10)-TKELSEK(2)	7.19e-07	0.0131
TRRAP_HUMAN (2543)-TRRAP_HUMAN (2597)	3				Intra
	5	AAFAMVTHVKQEPR(10)-HDKFLDTLR(3)	3.91e-08	0.0159
	5	AAFAMVTHVKQEPR(10)-HDKFLDTLR(3)	0.00576	0.0807
	5	AAFAMVTHVKQEPR(10)-HDKFLDTLR(3)	0.00142	0.185
TRRAP_HUMAN (2577)-TRRAP_HUMAN (2597)	8				Intra
	3	TKELSEK(2)-HDKFLDTLR(3)	1.19e-07	2.97e-07
	4	TKELSEK(2)-HDKFLDTLR(3)	2.28e-07	6.17e-07
	4	TKELSEK(2)-HDKFLDTLR(3)	0.000161	0.000369
	4	TKELSEK(2)-HDKFLDTLR(3)	2.78e-07	0.00139
	4	TKELSEK(2)-HDKFLDTLR(3)	2.26e-07	0.00226
	3	TKELSEK(2)-HDKFLDTLR(3)	0.000458	0.00525
	4	TKELSEK(2)-HDKFLDTLR(3)	0.166	0.308
	5	TKELSEKDIGNQLHMLTNR(2)-HDKFLDTLR(3)	6.36e-06	0.0031
TRRAP_HUMAN (2582)-TRRAP_HUMAN (2597)	15				Intra
	4	ELSEKDIGNQLHMLTNR(5)-HDKFLDTLR(3)	1.34e-05	8.69e-07
	4	ELSEKDIGNQLHMLTNR(5)-HDKFLDTLR(3)	0.00257	2.16e-05
	4	ELSEKDIGNQLHMLTNR(5)-HDKFLDTLR(3)	0.00537	0.000248
	4	ELSEKDIGNQLHMLTNR(5)-HDKFLDTLR(3)	2.96e-05	0.000668
	4	ELSEKDIGNQLHMLTNR(5)-HDKFLDTLR(3)	5.78e-05	0.00113
	5	ELSEKDIGNQLHMLTNR(5)-HDKFLDTLR(3)	0.000195	0.00144
	5	ELSEKDIGNQLHMLTNR(5)-HDKFLDTLR(3)	0.00442	0.00217
	5	ELSEKDIGNQLHMLTNR(5)-HDKFLDTLR(3)	1.11e-09	0.00341
	5	ELSEKDIGNQLHMLTNR(5)-HDKFLDTLR(3)	7.81e-07	0.00543
	5	ELSEKDIGNQLHMLTNR(5)-HDKFLDTLR(3)	0.00163	0.0158
	5	ELSEKDIGNQLHMLTNR(5)-HDKFLDTLR(3)	0.00025	0.0273
	4	ELSEKDIGNQLHMLTNR(5)-HDKFLDTLR(3)	1.72e-07	0.0372
	5	ELSEKDIGNQLHMLTNR(5)-HDKFLDTLR(3)	0.00715	0.0473
	4	ELSEKDIGNQLHMLTNR(5)-HDKFLDTLR(3)	0.00562	0.0504
	5	TKELSEKDIGNQLHMLTNR(7)-HDKFLDTLR(3)	8.22e-05	0.106
TRRAP_HUMAN (2597)-TRRAP_HUMAN (3558)	1				Intra
	3	HDKFLDTLR(3)-LLNPCLEKR(8)	0.0713	0.611
TRRAP_HUMAN (2717)-TRRAP_HUMAN (3639)	4				Intra
	4	STLMLEHQAFEKGLSLQIKPK(12)-DILKEVQSNMVPR(4)	1	0.00533
	5	STLMLEHQAFEKGLSLQIKPK(12)-DILKEVQSNMVPR(4)	4.48e-06	0.0118
	6	STLMLEHQAFEKGLSLQIKPK(12)-DILKEVQSNMVPR(4)	1	0.0191
	5	STLMLEHQAFEKGLSLQIKPK(12)-DILKEVQSNMVPR(4)	1	0.146
TRRAP_HUMAN (2724)-TRRAP_HUMAN (2799)	1				Intra
	4	GLSLQIKPK(7)-AMDKAK(4)	0.0708	0.696
TRRAP_HUMAN (2724)-TRRAP_HUMAN (3639)	1				Intra
	4	GLSLQIKPK(7)-DILKEVQSNMVPR(4)	0.506	0.387
TRRAP_HUMAN (2883)-TRRAP_HUMAN (3639)	1				Intra
	3	EMAWKVNMYR(5)-DILKEVQSNMVPR(4)	1	0.59
TRRAP_HUMAN (3050)-TRRAP_HUMAN (3194)	7				Intra
	4	KQGLVNVALDILSR(1)-HQNESKSR(6)	5.19e-10	0.000479
	4	KQGLVNVALDILSR(1)-HQNESKSR(6)	2.88e-12	0.0226
	5	KQGLVNVALDILSR(1)-HQNESKSR(6)	2.9e-06	0.0621
	4	KQGLVNVALDILSR(1)-HQNESKSR(6)	8.92e-05	0.0935
	5	KQGLVNVALDILSR(1)-HQNESKSR(6)	9.78e-07	0.124
	5	KQGLVNVALDILSR(1)-HQNESKSR(6)	1.49e-06	0.384
	3	KQGLVNVALDILSR(1)-HQNESKSR(6)	0.0705	0.681
TRRAP_HUMAN (3050)-TRRAP_HUMAN (3558)	4				Intra
	4	KQGLVNVALDILSR(1)-LLNPCLEKR(8)	0.0108	0.0327
	4	KQGLVNVALDILSR(1)-LLNPCLEKR(8)	1	0.0768
	4	KQGLVNVALDILSR(1)-LLNPCLEKR(8)	0.0228	0.0979
	4	KQGLVNVALDILSR(1)-LLNPCLEKR(8)	0.101	0.176
TRRAP_HUMAN (3194)-TRRAP_HUMAN (3558)	1				Intra
	3	HQNESKSR(6)-LLNPCLEKR(8)	0.0364	0.697
TRRAP_HUMAN (3277)-TRRAP_HUMAN (3285)	1				Intra
	3	TLYLTLKIEQR(7)-YKSDPGPIR(2)	1.03e-05	0.151
TRRAP_HUMAN (3415)-TRRAP_HUMAN (3451)	24				Intra
	4	AQATAQDPVFQKLK(12)-ILEAKTK(5)	9.05e-06	0.000188
	4	AQATAQDPVFQKLK(12)-ILEAKTK(5)	6.88e-06	0.000716
	4	AQATAQDPVFQKLK(12)-ILEAKTK(5)	6.96e-05	0.000992
	3	AQATAQDPVFQKLK(12)-ILEAKTK(5)	8.81e-08	0.0016
	3	AQATAQDPVFQKLK(12)-ILEAKTK(5)	2.31e-08	0.00282
	3	AQATAQDPVFQKLK(12)-ILEAKTK(5)	3.53e-07	0.00313
	3	AQATAQDPVFQKLK(12)-ILEAKTK(5)	1.43e-07	0.00687
	4	AQATAQDPVFQKLK(12)-ILEAKTK(5)	1.62e-05	0.0135
	3	AQATAQDPVFQKLK(12)-ILEAKTK(5)	1.08e-09	0.014
	3	AQATAQDPVFQKLK(12)-ILEAKTK(5)	2.6e-06	0.0462
	4	AQATAQDPVFQKLK(12)-ILEAKTK(5)	1.79e-05	0.0889
	4	AQATAQDPVFQKLK(12)-ILEAKTK(5)	1.81e-05	0.138
	3	AQATAQDPVFQKLK(12)-ILEAKTK(5)	0.000266	0.341
	4	AQATAQDPVFQKLK(12)-ILEAKTK(5)	0.00352	0.535
	4	AQATAQDPVFQKLK(12)-ILEAKTK(5)	0.0553	0.64
	3	RAQATAQDPVFQKLK(13)-ILEAKTK(5)	8.86e-06	0.000237
	3	RAQATAQDPVFQKLK(13)-ILEAKTK(5)	8.7e-06	0.0423
	5	RAQATAQDPVFQKLK(13)-ILEAKTK(5)	0.036	0.0817
	5	RAQATAQDPVFQKLK(13)-ILEAKTK(5)	0.0274	0.0935
	4	RAQATAQDPVFQKLK(13)-ILEAKTK(5)	0.00534	0.189
	5	RAQATAQDPVFQKLK(13)-ILEAKTK(5)	0.00422	0.238
	4	RAQATAQDPVFQKLK(13)-ILEAKTK(5)	0.000605	0.266
	4	RAQATAQDPVFQKLK(13)-ILEAKTK(5)	0.0085	0.354
	4	RAQATAQDPVFQKLK(13)-ILEAKTK(5)	0.0264	0.47
TRRAP_HUMAN (3453)-TRRAP_HUMAN (3464)	2				Intra
	4	TKQLPK(2)-FFLIEEKCR(7)	0.000222	0.00332
	4	TKQLPK(2)-FFLIEEKCR(7)	3.51e-05	0.0418
TRRAP_HUMAN (3598)-TRRAP_HUMAN (3604)	5				Intra
	4	LVEDNPSSLSLVEIYKQR(16)-KGIEHDNPISR(1)	4.9e-37	1.6e-09
	5	LVEDNPSSLSLVEIYKQR(16)-KGIEHDNPISR(1)	5.49e-07	0.000119
	5	LVEDNPSSLSLVEIYKQR(16)-KGIEHDNPISR(1)	1.27e-18	0.000285
	4	LVEDNPSSLSLVEIYKQR(16)-KGIEHDNPISR(1)	2.2e-17	0.00415
	4	LVEDNPSSLSLVEIYKQR(16)-KGIEHDNPISR(1)	3.29e-05	0.39
TRRAP_HUMAN (3771)-TRRAP_HUMAN (3783)	1				Intra
	4	VDGILKTVLR(6)-DEIIAWHKK(8)	0.0451	0.0602
TRRAP_HUMAN (3834)-TAF6L_HUMAN (484)	5				Inter
	5	LHNLAQFEGGESKVNTLVAAANSLDNLCR(13)-KMPQLTASAIVSPHGDESPR(1)	1	1.14e-05
	6	LHNLAQFEGGESKVNTLVAAANSLDNLCR(13)-KMPQLTASAIVSPHGDESPR(1)	1.86e-16	0.000148
	5	LHNLAQFEGGESKVNTLVAAANSLDNLCR(13)-KMPQLTASAIVSPHGDESPR(1)	2.24e-09	0.000336
	6	LHNLAQFEGGESKVNTLVAAANSLDNLCR(13)-KMPQLTASAIVSPHGDESPR(1)	9.1e-12	0.0156
	6	LHNLAQFEGGESKVNTLVAAANSLDNLCR(13)-KMPQLTASAIVSPHGDESPR(1)	1	0.0746
TRRAP_HUMAN (538)-TRRAP_HUMAN (3603)	1				Intra
	4	EDKQTFQVTDCR(3)-QRCAKKGIEHDNPISR(5)	1	0.658
TRRAP_HUMAN (84)-TRRAP_HUMAN (91)	2				Intra
	5	FLTFLQDGEVQFLQEKPAQQLR(16)-KLVLEIIHR(1)	1	0.0163
	5	FLTFLQDGEVQFLQEKPAQQLR(16)-KLVLEIIHR(1)	0.0148	0.503
TRRAP_HUMAN (897)-TRRAP_HUMAN (2131)	1				Intra
	4	VLGKFGGSNR(4)-CVNLLKTALR(6)	1	0.774
TRRAP_HUMAN (907)-TRRAP_HUMAN (3488)	3				Intra
	4	MLKESQK(3)-FLSNFSAQTAEVEIPGEFLMPKPTHYYIK(22)	6.37e-05	0.0504
	5	MLKESQK(3)-FLSNFSAQTAEVEIPGEFLMPKPTHYYIK(22)	0.0259	0.202
	5	MLKESQK(3)-FLSNFSAQTAEVEIPGEFLMPKPTHYYIK(22)	0.00583	0.281
TRRAP_HUMAN (907)-TRRAP_HUMAN (3558)	4				Intra
	3	MLKESQK(3)-LLNPCLEKR(8)	3.42e-13	0.0109
	3	MLKESQK(3)-LLNPCLEKR(8)	3.76e-07	0.13
	4	MLKESQK(3)-LLNPCLEKR(8)	8.91e-07	0.172
	4	MLKESQK(3)-LLNPCLEKR(8)	1.25e-05	0.219
TRRAP_HUMAN (907)-TRRAP_HUMAN (3704)	3				Intra
	4	MLKESQK(3)-LNPEMLQIAQDTGKLNVAYFR(14)	0.0036	0.00199
	3	MLKESQK(3)-LNPEMLQIAQDTGKLNVAYFR(14)	1.4e-08	0.00405
	4	MLKESQK(3)-LNPEMLQIAQDTGKLNVAYFR(14)	0.00137	0.0286
UBP22_HUMAN (152)-UBP22_HUMAN (159)	1				Intra
	4	FSTWEPTKR(8)-ELELLKHNPK(6)	0.000174	0.459
